# Supplementary material for: Conserved mycobacterial sRNA B11 regulates lipooligosaccharide synthesis at posttranscriptional level in Mycobacterium marinum
Source: mLife. 2025 Aug 25;4(4):447–60. doi: 10.1002/mlf2.70025 (PMC12395582; doi:10.1002/mlf2.70025)
Supplement: Supplementary file 1 — Supplemental Tables. [file MLF2-4-447-s001.xlsx]

## Sheet: Table S1 RNA seq & mass spectro
Table S4. Expression levels of genes in the indicated strains were determined using RNA-seq and mass spectrometry.35 genes with greater than 2-fold differences between B11-deleted and complemented strains in both mRNA and protein datasets are highlighted
			RNA-seq RPKM												mass spectrometry
			WT + pCtr		ΔB11 + pCtr		ΔB11 + pPb11-B11		ΔB11 + pCtr / WT + pCtr		ΔB11 + pPb11-B11 / ΔB11 + pCtr				WT + pCtr			ΔB11 + pCtr			ΔB11 + pPb11-B11			ΔB11 + pCtr / WT + pCtr		ΔB11 + pPb11-B11 / ΔB11 + pCtr
Gene_symbol	Gene_symbol2	Description	R1	R2	R1	R2	R1	R2	Fold Change	p-value	Fold Change	p-value			R1	R2	R3	R1	R2	R3	R1	R2	R3	Fold Change	p-value	Fold Change	p-value
MMAR_RS16710	MMAR_3351	MBL fold metallo-hydrolase	129.39	131.067	115.406	122.008	14.1525	15.319	0.91153	0.0773908	0.124135	0.00103807			3.76642	10.0079	7.30559	12.3405	7.96949	9.58274	0.0675984	0.0733294	0.039235	1.41807	0.254936	0.00602698	0.00148567
MMAR_RS08850	MMAR_1786	signal recognition particle-docking protein FtsY	104.86	101.887	110.003	101.163	135.496	139.42	1.02138	0.682274	1.3019	0.0222512			108.556	103.847	10.6393	108.583	118.527	115.911	15.4686	6.6969	9.74075	1.53792	0.279788	0.0930154	1.22953e-05
MMAR_RS20890	MMAR_4171	serine/threonine-protein kinase PknH/PknJ	155.245	148.591	197.272	205.122	61.8816	58.9985	1.32438	0.0107269	0.300402	0.000881271			14.554	12.0391	18.5078	20.2656	26.9949	27.5021	3.21195	2.1169	3.58002	1.65767	0.0299702	0.119162	0.000759612
MMAR_RS11640	MMAR_2336	CDP-glucose 4%2C6-dehydratase	81.4833	79.663	85.3483	96.0712	27.7347	28.6178	1.12581	0.203342	0.31062	0.0073196			2.74764	6.53275	2.8562	8.70878	4.78352	3.66181	0.388762	0.808943	0.936907	1.41342	0.444125	0.124437	0.0312819
MMAR_RS11730	MMAR_2355	condensation domain-containing protein	856.084	808.505	907.054	909.394	242.96	241.815	1.09123	0.0859116	0.266881	3.82675e-06			3.19593	3.5276	3.05595	2.76672	3.33288	3.25367	0.20422	0.477052	0.792141	0.956416	0.563002	0.157529	0.000431201
MMAR_RS11505	MMAR_2309	nucleotide sugar dehydrogenase	258.23	248.074	310.105	313.283	91.7157	90.7459	1.23125	0.00816053	0.292693	5.67713e-05			78.7739	69.9154	68.5459	98.4536	82.3354	97.2842	15.9413	14.5097	13.4838	1.28006	0.0292433	0.157998	0.000118122
MMAR_RS14605	MMAR_2929	DUF732 domain-containing protein	1710	1804.75	1600.12	1871.49	537.699	510.455	0.987727	0.894471	0.301921	0.0124291			37.3549	40.0583	36.4659	39.2991	42.4874	50.0404	11.2881	0.759882	10.392	1.1576	0.149881	0.170223	0.00141337
MMAR_RS05580	MMAR_1129	PPE family protein	565.311	583.955	557.331	565.804	217.145	208.693	0.977262	0.3301	0.379151	0.000294476			10.6324	16.5447	12.0237	16.355	11.5275	11.9816	2.34467	2.30309	2.16765	1.01692	0.929768	0.170966	0.00202091
MMAR_RS07800	MMAR_1579	amidohydrolase family protein	20.4144	20.5591	21.6892	21.6853	15.0271	15.3125	1.0586	0.00361306	0.69948	0.000479186			3.06989	3.96627	3.5986	3.50007	3.01535	3.27401	0.507264	0.75523	0.453464	0.920512	0.394224	0.175287	8.89311e-05
MMAR_RS08540	MMAR_1724	aminotransferase class I/II-fold pyridoxal phosphate-dependent enzyme	28.5826	28.3882	28.1037	30.6054	14.2897	14.1297	1.03051	0.560079	0.48407	0.00677944			1.31392	2.44955	1.6678	3.38506	1.96918	2.39227	0.30948	0.861541	0.215278	1.42628	0.224217	0.178958	0.0103842
MMAR_RS02940	MMAR_0599	hypothetical protein	916.616	866.913	879.89	824.402	523.301	546.238	0.955573	0.398909	0.627556	0.00882907			0.974376	1.29834	1.17943	0.94494	1.01502	0.998602	0.23919	0.222292	0.0824791	0.857022	0.164943	0.18386	0.00011785
MMAR_RS10915	MMAR_2192	sulfotransferase domain-containing protein	41.239	36.1601	42.8814	43.9067	26.3916	25.1213	1.12131	0.211667	0.593547	0.00213481			4.93287	6.24591	6.59227	6.81455	6.95983	7.7655	1.43133	1.42813	1.16979	1.21208	0.0984923	0.18706	4.57805e-05
MMAR_RS01880	MMAR_0382	PE-PPE domain-containing protein	79.7125	88.3347	88.9435	88.9331	34.7424	33.9441	1.05849	0.372408	0.386147	5.34645e-05			0.290598	0.402925	0.337847	0.450611	0.38338	0.465687	0.091334	0.0907623	0.0618478	1.26015	0.0959286	0.187696	0.000203169
MMAR_RS10895	MMAR_2188	LppX_LprAFG lipoprotein	539.074	496.755	549.373	577.863	147.78	140.827	1.08825	0.215045	0.25603	0.00122055			27.7345	26.4964	37.4728	36.6403	40.6739	58.3671	7.41723	8.78123	9.29822	1.47956	0.12309	0.187916	0.00538035
MMAR_RS11615	MMAR_2331	aldolase/citrate lyase family protein	677.697	692.608	796.787	822.595	213.157	200.525	1.18177	0.0140196	0.255456	0.000567473			73.9732	85.5807	85.118	101.211	95.0527	154.005	22.7131	24.5278	20.166	1.43159	0.138977	0.192443	0.00734292
MMAR_RS11530	MMAR_2314	phytanoyl-CoA dioxygenase family protein	183.297	181.296	182.21	205.038	111.211	110.508	1.06214	0.427057	0.572551	0.0185108			6.04068	7.04712	5.99926	6.35966	7.25802	7.8446	3.1417	0.542491	0.580877	1.12444	0.224244	0.198724	0.00398751
MMAR_RS23630	MMAR_4714	aldehyde dehydrogenase family protein	38.0574	38.022	43.3583	43.6098	21.7827	23.7005	1.14312	0.000543662	0.522987	0.00216694			3.26119	3.4616	3.25537	3.96383	5.32275	4.89885	1.20988	0.916358	0.904455	1.42165	0.0261786	0.213648	0.000848001
MMAR_RS25940	MMAR_5170	WhiB family transcriptional regulator	5088.74	5797.67	4772.17	4963.17	4233.74	4095.41	0.894266	0.257464	0.855557	0.0269921			3.22079	3.16313	3.14637	3.84342	3.6188	4.37509	0.530723	0.969641	1.02987	1.24207	0.026973	0.213751	0.000346428
MMAR_RS03470	MMAR_0704	MMPL family transporter	38.8035	39.5504	38.5263	38.7545	28.2772	27.62	0.986304	0.303131	0.723301	0.00105679			0.350503	0.529872	3.82564	0.902613	1.31408	1.06318	0.128979	0.416748	0.162215	0.696955	0.697097	0.215844	0.00467242
MMAR_RS23585	MMAR_4705	MlaD family protein	68.9407	67.435	77.0103	75.4518	47.5862	48.1669	1.11796	0.0176677	0.628045	0.000859093			1.03791	0.647183	0.369604	0.754664	0.799696	0.745336	0.195932	0.188579	0.131076	1.11924	0.696242	0.224198	2.33324e-05
MMAR_RS06270	MMAR_1266	bifunctional SulP family inorganic anion transporter/carbonic anhydrase	235.887	229.421	239.578	246.06	118.417	117.422	1.04369	0.15653	0.485628	0.000688341			4.86802	4.31354	4.74607	4.44489	4.73929	5.95891	1.44492	0.846082	1.29903	1.08727	0.457387	0.237074	0.00149799
MMAR_RS11625	MMAR_2333	glycosyltransferase family 2 protein	213.742	200.746	248.35	238.489	76.9555	76.058	1.17456	0.0472618	0.3143	0.000878576			23.2687	14.4781	16.9136	20.5388	20.9979	29.5179	6.0914	5.78665	5.29001	1.29993	0.236049	0.241618	0.00358264
MMAR_RS25010	MMAR_4986	MCE family protein	371.091	359.311	385.109	379.634	242.451	240.742	1.04702	0.118241	0.631837	0.000414597			5.03386	4.44169	4.39278	6.19017	6.33381	7.89238	2.36434	1.95809	0.665532	1.47216	0.0200178	0.244312	0.00234365
MMAR_RS12325	MMAR_2470	type III polyketide synthase	174.669	172.835	208.842	195.741	94.3945	91.5686	1.16425	0.0497385	0.459642	0.0037369			6.12105	6.97193	6.20342	6.79937	7.49627	6.6226	2.00922	2.07111	1.18334	1.08405	0.228087	0.25163	0.000182576
MMAR_RS12340	MMAR_2473	type I polyketide synthase	16.5538	17.3196	20.0088	20.0858	12.4885	12.7198	1.18366	0.0149604	0.62872	0.000268083			1.41696	1.80756	1.47026	2.15263	1.75771	0.905545	0.315923	0.63493	0.272807	1.02579	0.922099	0.254088	0.035949
MMAR_RS00550	MMAR_0109	LOG family protein	163.923	160.323	167.718	168.301	117.739	110.985	1.03631	0.0840291	0.680686	0.00396841			4.7491	23.7879	2.55805	15.6755	18.269	19.4527	1.15618	11.2183	1.43025	1.71723	0.337763	0.258528	0.0194506
MMAR_RS16920	MMAR_3391	hypothetical protein	44.7533	45.2957	46.0805	46.9342	32.1216	33.4127	1.03293	0.0993023	0.704558	0.00315765			2.20792	2.03083	27.5801	4.02514	1.791	3.70163	0.376503	1.00998	1.1029	0.299124	0.431964	0.261551	0.0330885
MMAR_RS13695	MMAR_2747	NAD(P)H-binding protein	99.9527	99.5334	119.044	111.704	51.4577	51.5207	1.15671	0.0511021	0.44628	0.00328408			5.05233	5.4823	5.08193	6.15372	5.92328	7.36647	1.66622	1.50176	1.98599	1.24505	0.0528683	0.265074	0.000532186
MMAR_RS12335	MMAR_2472	type I polyketide synthase	22.1976	21.0216	23.7694	23.9544	9.52348	9.97351	1.10423	0.063281	0.408538	0.000297004			11.5455	15.2353	13.7918	16.8216	15.4803	15.4072	4.00132	4.95441	3.8988	1.1759	0.111325	0.269436	3.40922e-05
MMAR_RS09465	MMAR_1911	membrane protein	232.673	228.231	266.209	260.616	157.035	149.175	1.14302	0.0115356	0.581237	0.00190667			7.06633	3.87166	4.3787	8.21999	8.85837	7.99902	3.54147	1.71441	1.5674	1.63726	0.0336403	0.272089	0.000888527
MMAR_RS08870	MMAR_1790	DEAD/DEAH box helicase	74.3903	76.2516	88.3395	90.138	58.2673	54.7552	1.18478	0.00853566	0.633259	0.00361443			2.46848	1.92719	1.04373	2.02637	2.58443	2.14682	1.1841	0.389035	0.273715	1.24235	0.382699	0.273299	0.00792359
MMAR_RS23625	MMAR_4713	CoA transferase	64.3227	63.947	71.9728	71.1342	45.5337	43.0851	1.11567	0.00381357	0.619249	0.00224881			1.64203	2.75471	3.15691	2.87549	2.95853	4.50477	1.11352	0.695554	1.02376	1.36871	0.253754	0.274001	0.0100887
MMAR_RS05590	MMAR_1131	amidohydrolase	77.6993	72.0925	80.7885	84.2861	48.4155	46.3079	1.10203	0.146866	0.573822	0.00335222			0.817571	1.30341	1.07709	2.27822	1.49117	1.67891	0.405345	0.661422	0.446165	1.70362	0.0529678	0.277689	0.00633387
MMAR_RS11245	MMAR_2258	PucR family transcriptional regulator	143.449	140.174	150.982	160.007	112.588	110.548	1.09649	0.104207	0.717505	0.0109126			0.799032	0.770129	0.516311	1.18996	1.11579	0.976456	0.408866	0.249017	0.2575	1.57384	0.0218842	0.278892	0.000631879
MMAR_RS24840	MMAR_4950	arylsulfatase	79.5999	79.0804	83.0071	84.6063	55.142	52.9597	1.0563	0.0336508	0.644946	0.00206041			3.18867	5.14148	4.40677	3.55394	5.0716	5.44135	1.6104	1.19852	1.11523	1.10442	0.613697	0.278964	0.00480512
MMAR_RS11710	MMAR_2351	glycosyltransferase	171.487	153.106	177.797	200.668	95.7689	86.512	1.16597	0.207776	0.481632	0.0154519			3.91666	3.79643	4.00755	5.83759	6.04466	5.3766	1.35935	1.57391	1.89645	1.47252	0.000868955	0.279839	7.97466e-05
MMAR_RS11725	MMAR_2354	hypothetical protein	304.914	292.237	311.142	343.353	100.335	95.5082	1.09603	0.239444	0.299228	0.00500498			9.59901	15.0324	10.13	9.54573	11.4463	9.47167	3.25186	3.12162	2.17114	0.876366	0.48111	0.280485	0.000561573
MMAR_RS28425	MMAR_2830	TetR family transcriptional regulator	16.4043	15.7187	18.4634	19.801	8.54229	8.44163	1.19119	0.055004	0.443856	0.00394988			17.8061	16.4448	14.4893	17.9699	19.0305	16.2194	2.98241	5.68461	6.46143	1.09191	0.302996	0.284264	0.000683005
MMAR_RS11515	MMAR_2311	glycosyltransferase	173.236	168.564	187.418	203.69	81.8953	82.6773	1.14426	0.100429	0.420786	0.00513143			25.5111	23.7311	23.6286	28.8344	32.2304	32.8731	7.54771	10.4667	9.70187	1.2891	0.00729489	0.295049	0.000133319
MMAR_RS19140	MMAR_3836	alpha/beta hydrolase	1061.56	980.443	1066.65	1132.86	580.677	562.046	1.07714	0.271389	0.519535	0.0042086			1.00763	1.21212	0.888839	1.46301	1.45183	1.88902	0.40177	0.500134	0.517899	1.54535	0.0304048	0.295555	0.00160595
MMAR_RS22915	MMAR_4573	ATP-dependent DNA ligase	16.6627	16.6354	16.668	17.7934	13.0045	12.329	1.03493	0.410038	0.735127	0.0200579			0.423882	1.13278	1.04376	0.681837	1.06494	1.07532	0.501317	0.114221	0.223609	1.08524	0.788647	0.29735	0.0188761
MMAR_RS11660	MMAR_2340	type I polyketide synthase	358.481	352.938	409.137	428.618	93.9303	90.579	1.17758	0.0247508	0.220243	0.000914356			803.243	898.716	807.969	916.516	866.812	880.218	262.93	270.912	265.042	1.0612	0.211179	0.299933	2.04764e-06
MMAR_RS21740	MMAR_4343	putative quinol monooxygenase	272.457	273.284	301.196	301.424	233.713	236.913	1.10422	0.000227774	0.780967	0.000590009			16.6061	21.6967	18.2469	17.9329	16.0673	22.9092	5.15147	5.90149	6.05019	1.00636	0.964517	0.300533	0.00299376
MMAR_RS11525	MMAR_2313	glycosyltransferase family 2 protein	240.831	233.878	246.195	251.592	122.61	123.316	1.04861	0.119877	0.494037	0.000466754			1.44165	0.526975	0.568353	0.736257	1.50298	0.79682	0.35094	0.347063	0.230371	1.19672	0.689185	0.305782	0.0478981
MMAR_RS04305	MMAR_0876	MinD/ParA family protein	281.865	275.824	294.273	298.047	222.176	218.192	1.0621	0.0397959	0.743463	0.00130181			20.6353	23.1366	20.0772	26.9258	23.6359	22.839	9.30739	7.50185	5.85249	1.1496	0.111658	0.30874	0.000453147
MMAR_RS17810	MMAR_3574	hypothetical protein	126.784	125.388	122.49	134.808	93.6455	94.8166	1.02033	0.719341	0.732467	0.0308235			1.25794	1.04014	1.43998	1.20181	1.38554	1.43471	0.35177	0.747387	0.143051	1.07598	0.523487	0.308849	0.00830999
MMAR_RS10910	MMAR_2191	sulfotransferase domain-containing protein	49.0454	45.0919	49.5242	49.1298	22.5384	21.5927	1.04798	0.373466	0.447332	0.000352987			3.06194	3.16091	3.21438	3.9553	2.96819	2.59341	0.956897	0.915063	1.09668	1.00844	0.951303	0.311933	0.00598342
MMAR_RS03235	MMAR_0654	XdhC/CoxI family protein	36.5813	36.2159	40.3194	40.1919	27.1749	26.8847	1.10597	0.00250752	0.671454	0.000143534			1.2201	1.29999	2.01575	1.44796	2.03677	1.64019	0.705492	0.351532	0.543964	1.12987	0.556795	0.312392	0.0042979
MMAR_RS11510	MMAR_2310	NAD(P)-dependent oxidoreductase	277.663	270.843	299.746	333.232	110.402	112.878	1.154	0.132013	0.352746	0.00664977			71.2828	99.4211	100.762	85.0097	87.2677	136.989	31.8251	34.5729	30.6317	1.13925	0.553301	0.313741	0.0141358
MMAR_RS17580	MMAR_3526	amidohydrolase family protein	89.6325	85.1052	91.2715	84.2773	153.43	150.849	1.00464	0.931328	1.7333	0.00333714			0.589167	0.624461	0.790866	1.38292	0.888259	0.870148	0.417054	0.393382	0.201425	1.56714	0.101861	0.322112	0.017328
MMAR_RS16515	MMAR_3312	oxygenase MpaB family protein	124.836	115.699	125.364	128.593	91.2369	90.8365	1.0558	0.300293	0.716947	0.0020419			2.33042	6.93369	7.52138	7.93302	7.1418	8.378	3.19008	2.90133	1.47384	1.39721	0.256553	0.322573	0.00117797
MMAR_RS16760	MMAR_3361	cytochrome P450	151.067	148.691	160.924	159.194	124.679	120.176	1.06792	0.0202144	0.764892	0.00408368			3.29215	4.25149	3.60301	3.40512	2.53912	4.92111	1.59137	0.941729	1.00281	0.974763	0.906694	0.32543	0.0282
MMAR_RS04600	MMAR_0936	arylsulfatase	53.1693	50.8837	53.4774	54.0624	31.8209	30.3366	1.03351	0.277498	0.577995	0.00123355			4.08095	4.27682	4.68603	4.99475	5.67963	4.80283	1.86502	1.93165	1.27827	1.18656	0.0644962	0.327898	0.00050614
MMAR_RS22805	MMAR_4551	M23 family metallopeptidase	1514.99	1513.27	1391.53	1585.9	986.05	970.095	0.983216	0.818187	0.65699	0.0345852			0.146965	1.25757	0.298919	0.332113	0.519043	0.616458	0.133639	0.19297	0.155925	0.861553	0.83673	0.328788	0.018243
MMAR_RS01815	MMAR_0368	non-ribosomal peptide synthetase	119.512	117.064	124.787	126.37	57.3084	56.6892	1.06164	0.0377172	0.453889	0.000153491			47.7254	51.5679	37.4361	56.2647	53.045	47.5571	17.1123	14.9818	20.2888	1.14728	0.244606	0.333933	0.00030369
MMAR_RS23620	MMAR_4712	ABC transporter permease	202.33	200.378	197.269	211.037	129.329	133.738	1.0139	0.726254	0.644288	0.00976344			0.645262	0.631161	0.674654	0.488166	0.818847	0.894992	0.258033	0.134545	0.345578	1.12861	0.541651	0.33522	0.024699
MMAR_RS00285	MMAR_0052	MFS transporter	54.8439	48.4371	58.9559	59.0945	36.9232	39.2774	1.143	0.147668	0.645493	0.00316045			1.55103	0.602446	1.38007	1.39728	1.49173	1.47972	0.777678	0.294418	0.41713	1.23636	0.396442	0.340884	0.00291681
MMAR_RS17640	MMAR_3539	ribonuclease T(2)	167.411	171.67	168.336	176.381	147.535	148.753	1.01662	0.598885	0.859509	0.0270838			0.671249	0.7081	0.602256	0.847354	0.866328	0.922549	0.36699	0.367398	0.182225	1.33035	0.00471934	0.347698	0.000948526
MMAR_RS18515	MMAR_3715	TOBE-like domain-containing protein	53.9512	53.6535	53.6775	54.7714	67.6018	63.4094	1.00785	0.534085	1.20805	0.0349558			1.94487	1.87826	5.26909	5.92712	7.15589	6.27452	2.15595	2.13514	2.45172	2.12902	0.0438624	0.348331	0.000378255
MMAR_RS23890	MMAR_4766	SDR family oxidoreductase	31.8989	32.5111	33.8905	35.8269	22.0343	19.5029	1.0824	0.12052	0.595795	0.0125513			3.23489	2.67354	3.15648	3.51111	3.2862	3.71808	0.936887	1.93217	0.853099	1.16001	0.0880742	0.353973	0.00355056
MMAR_RS11605	MMAR_2329	3-dehydroquinate synthase family protein	128.631	121.624	143.47	145.952	48.5582	46.7333	1.15651	0.0341859	0.329247	0.000251804			38.5893	36.7089	43.4991	45.1336	46.0096	45.2435	11.5214	16.6218	20.336	1.14806	0.0454606	0.355454	0.000337433
MMAR_RS12820	MMAR_2568	glycogen/starch/alpha-glucan phosphorylase	50.1474	50.8039	54.0462	54.9208	31.8944	32.9588	1.0794	0.0181104	0.595163	0.000973956			8.75009	8.79454	9.40784	14.4307	9.11309	12.1524	3.91227	5.372	3.68781	1.32441	0.13413	0.363402	0.00964709
MMAR_RS22590	MMAR_4508	hypothetical protein	49.0536	50.7213	53.8976	56.1813	30.853	30.539	1.10327	0.0677488	0.557709	0.00223421			2.98248	2.1039	2.41345	3.61188	3.20066	3.07794	1.02635	0.774038	1.83647	1.31876	0.0585863	0.367713	0.00437015
MMAR_RS26660	MMAR_5311	acyl-CoA dehydrogenase family protein	18.1134	17.793	16.3703	16.9556	13.5851	13.4731	0.928132	0.0608336	0.811928	0.00892136			2.13411	2.59932	2.34516	3.80427	2.86227	2.69254	1.34	1.18238	0.94281	1.32217	0.109828	0.370248	0.00573321
MMAR_RS11620	MMAR_2332	thiamine pyrophosphate-binding protein	238.987	243.01	283.017	288.873	96.8454	97.0394	1.1865	0.00618798	0.339025	0.000240152			35.7898	31.5572	27.9424	35.0543	34.8865	36.739	14.1647	9.55346	16.434	1.11953	0.180532	0.37638	0.000462481
MMAR_RS07935	MMAR_1603	helix-turn-helix domain-containing protein	30.1844	28.4421	29.8903	31.5065	22.7025	25.2249	1.04726	0.363927	0.780616	0.0460731			1.11247	2.19275	0.789761	1.25467	1.17334	1.03703	0.346669	0.422392	0.547918	0.846168	0.65011	0.380076	0.00116037
MMAR_RS21110	MMAR_4215	anti-sigma E factor RseA	553.454	523.553	535.189	551.963	448.925	448.317	1.00942	0.795202	0.825314	0.00772131			1.73185	1.56029	1.87841	2.49735	2.18984	1.87687	0.871338	1.0611	0.567059	1.26951	0.0822878	0.380784	0.00413659
MMAR_RS12880	MMAR_2580	hypothetical protein	43.6429	38.8988	40.5156	37.0784	26.616	25.9053	0.940059	0.487284	0.676873	0.0190397			3.33905	2.42013	3.28536	3.43635	3.26514	2.55021	1.18616	1.15005	1.19173	1.0229	0.87223	0.381329	0.00216629
MMAR_RS13200	MMAR_2644	carboxymuconolactone decarboxylase family protein	211.444	192.341	227.651	212.925	186.074	181.98	1.09111	0.266695	0.835394	0.0416604			7.08788	6.07272	4.71731	6.2953	6.38897	8.04684	2.62756	3.17693	2.19486	1.15959	0.346262	0.385862	0.0026199
MMAR_RS11630	MMAR_2334	glucose-1-phosphate cytidylyltransferase	284.475	268.02	333.441	333.499	89.4102	92.3031	1.20714	0.0200535	0.272458	3.55579e-05			39.4034	31.7928	28.9907	44.6637	33.6843	26.1506	15.814	14.6291	9.93937	1.04304	0.828341	0.38644	0.0195757
MMAR_RS06090	MMAR_1229	phosphate signaling complex protein PhoU	58.607	58.104	62.7389	59.5594	31.4221	31.5123	1.04787	0.224753	0.514598	0.00285862			18.3512	19.9976	19.8409	21.3448	22.3753	17.6759	9.37744	6.97191	7.57237	1.0551	0.520629	0.38963	0.00144847
MMAR_RS11020	MMAR_2213	MarR family transcriptional regulator	218.475	199.444	219.845	212.795	184.613	185.527	1.03522	0.543635	0.855536	0.0126927			4.4274	4.81796	4.97334	6.25967	4.81956	5.23013	2.82699	2.94533	0.597846	1.14704	0.202833	0.390584	0.0193637
MMAR_RS05160	MMAR_1044	DUF4436 domain-containing protein	264.697	243.233	263.142	272.496	194.595	182.672	1.05455	0.35826	0.704331	0.00903292			3.78106	3.71136	5.02535	5.65675	5.27141	6.4437	1.99647	2.63395	2.18564	1.38778	0.0420455	0.392362	0.000863954
MMAR_RS28035	MMAR_0594	DUF4365 domain-containing protein	59.5718	56.1163	70.9776	64.0043	48.8377	47.734	1.16677	0.131391	0.715442	0.0321641			1.29571	1.88846	1.13699	1.48759	1.44978	1.69873	0.942878	0.414015	0.480783	1.07288	0.68612	0.396384	0.00705501
MMAR_RS04150	MMAR_0840	MMPL family transporter	76.2518	75.5696	78.6508	77.5573	53.5758	52.796	1.02889	0.0765388	0.680962	0.000725445			4.46868	4.37495	5.02101	2.79572	5.02261	4.15867	1.99758	1.95958	0.820196	0.863852	0.406433	0.398878	0.0335215
MMAR_RS24990	MMAR_4982	virulence factor Mce family protein	538.445	538.689	541.056	554.969	318.016	322.319	1.01754	0.307482	0.584234	0.00101968			5.64845	3.66757	4.00454	5.16665	5.96503	5.75156	2.39458	2.33759	2.01367	1.26746	0.144869	0.399559	0.000222793
MMAR_RS08965	MMAR_1809	wax ester/triacylglycerol synthase family O-acyltransferase	92.8321	83.8896	104.892	97.6318	73.844	71.6748	1.146	0.154417	0.718528	0.0172129			7.07724	4.9782	7.82157	8.25106	6.92543	9.7266	4.05109	4.3838	1.63949	1.25286	0.226862	0.404543	0.0139826
MMAR_RS16615	MMAR_3332	DUF3052 domain-containing protein	930.363	980.878	966.831	980.783	648.845	615.706	1.01903	0.559434	0.649282	0.00275946			2.23324	1.99532	2.03067	1.69327	2.73496	1.57398	0.748901	0.972442	0.779958	0.958939	0.830982	0.41673	0.0358895
MMAR_RS00335	MMAR_0062	GntR family transcriptional regulator	143.149	147.521	149.471	142.935	83.5365	81.3951	1.00597	0.845761	0.564052	0.00289832			7.51365	8.73101	8.43925	8.27746	8.60899	9.39247	3.22402	3.87775	4.12213	1.06462	0.34231	0.427107	0.000296103
MMAR_RS23315	MMAR_4652	MarR family transcriptional regulator	186.139	182.966	175.444	197.051	115.097	112.739	1.00918	0.890883	0.611649	0.021838			10.5734	11.5847	9.34752	12.7282	9.68014	13.3501	5.54845	5.22174	4.78742	1.13499	0.338588	0.435075	0.00431552
MMAR_RS09290	MMAR_1876	AMP-binding protein	15.4529	14.4666	15.3025	15.2882	11.3982	11.3727	1.02243	0.566412	0.744375	1.39244e-05			3.44668	3.04359	3.12841	2.55808	2.12978	1.80417	0.810789	0.648215	1.41258	0.674939	0.014124	0.442324	0.0193655
MMAR_RS01685	MMAR_0342	alpha/beta hydrolase	76.5248	73.0631	70.1899	71.2678	61.6315	62.153	0.945649	0.15416	0.875064	0.00455875			8.44121	9.06497	8.94246	9.6164	9.38449	11.0177	5.39117	2.43196	5.5192	1.13497	0.0942402	0.44447	0.00793659
MMAR_RS13515	MMAR_2711	alpha/beta hydrolase	80.4691	73.4396	86.5974	84.4398	69.3257	66.7069	1.11129	0.145203	0.795339	0.00926551			4.33813	4.81728	4.82772	4.68333	5.30147	5.94362	1.98453	2.67949	2.4176	1.13912	0.178651	0.44459	0.00209958
MMAR_RS24910	MMAR_4965	LppP/LprE family lipoprotein	90.8294	79.8821	96.3206	97.5045	60.2788	67.4159	1.1354	0.170661	0.658814	0.0117574			2.93885	2.90025	2.94532	3.05259	3.1023	2.28938	1.63927	1.42574	0.737939	0.961278	0.689101	0.450358	0.0149878
MMAR_RS07700	MMAR_1559	hypothetical protein	28.2199	27.4077	29.5334	31.3596	25.5644	26.0862	1.09465	0.11893	0.848218	0.0397308			2.34801	2.14125	5.77565	5.60276	4.10854	3.08426	1.41525	1.72721	2.65486	1.24653	0.575893	0.453074	0.0467287
MMAR_RS24980	MMAR_4980	hypothetical protein	305.533	305.893	297.316	330.574	187.381	187.601	1.02693	0.669631	0.597211	0.016858			2.65326	1.9545	2.48592	2.86767	2.40238	3.07065	1.40632	1.24624	1.16774	1.17579	0.223677	0.45803	0.00199395
MMAR_RS06875	MMAR_1387	NAD(P)/FAD-dependent oxidoreductase	44.4725	41.325	47.2487	46.8065	33.1053	35.3715	1.09625	0.121688	0.728048	0.00805009			0.557298	0.599386	1.40158	1.08261	1.19345	1.52852	0.453173	0.699762	0.597177	1.48717	0.245653	0.460002	0.0107595
MMAR_RS04820	MMAR_0979	cyclopropane mycolic acid synthase MmaA2	113.085	111.679	134.096	127.137	88.8331	88.0186	1.16226	0.0358752	0.676987	0.00682499			13.0552	15.4945	16.4716	24.3795	24.106	23.8866	12.2862	15.1974	5.92462	1.60751	0.000885741	0.461619	0.00905501
MMAR_RS11520	MMAR_2312	NAD(P)-dependent oxidoreductase	38.0905	41.888	43.0238	48.2507	22.4873	22.5515	1.14124	0.222503	0.493444	0.0125423			4.72083	6.48412	5.70489	5.78567	5.68596	6.2609	2.76065	3.36948	2.17887	1.04865	0.638367	0.468574	0.0012504
MMAR_RS25015	MMAR_4987	virulence factor Mce family protein	589.242	576.776	603.94	682.711	417.099	400.097	1.10346	0.269536	0.635134	0.0282248			7.91649	5.78134	6.39399	7.57245	7.90911	7.13147	3.54176	3.47026	3.64543	1.12548	0.280156	0.471296	6.60485e-05
MMAR_RS16750	MMAR_3359	dihydrodipicolinate reductase	94.3019	92.7465	93.8937	98.7557	71.905	72.8752	1.02994	0.387016	0.751522	0.0105573			4.4922	6.34449	6.64749	7.91856	7.09549	8.06387	3.71768	2.84032	4.37424	1.31993	0.0649106	0.47371	0.00165754
MMAR_RS13875	MMAR_2784	hypothetical protein	801.47	732.405	884.455	815.548	567.07	576.878	1.10831	0.230714	0.67291	0.0153084			0.678299	1.06324	0.634748	0.653261	0.653157	0.799282	0.392931	0.496395	0.121285	0.886129	0.566588	0.47994	0.0402491
MMAR_RS25100	MMAR_5004	acetoacetate decarboxylase family protein	129.144	128.308	134.635	140.755	112.013	111.311	1.06968	0.100928	0.810938	0.0137093			13.2103	11.3176	5.5325	13.7026	7.52049	10.5151	4.08507	5.49672	5.68079	1.05581	0.857388	0.48089	0.041512
MMAR_RS08960	MMAR_1808	GAF and ANTAR domain-containing protein	235.101	237.506	264.13	248.471	177.658	182.9	1.08462	0.127566	0.703389	0.0115906			2.03525	2.0934	3.67284	3.7788	3.2515	5.15527	2.29216	2.11592	1.46286	1.56195	0.13462	0.481795	0.0275478
MMAR_RS22485	MMAR_4487	RNA polymerase sigma-70 factor	24.9454	25.5667	26.4748	31.1163	16.7774	18.2134	1.14014	0.269749	0.607573	0.0432409			0.481479	0.430773	0.392009	0.435196	0.576637	0.49466	0.25173	0.205906	0.269907	1.15506	0.236907	0.482938	0.00455431
MMAR_RS02275	MMAR_0461	molybdopterin-dependent oxidoreductase	45.1477	42.7871	49.9656	46.8138	28.9266	26.285	1.10058	0.153764	0.570489	0.00964606			0.45087	0.525983	0.56834	0.576655	0.586438	0.735601	0.314507	0.329038	0.273649	1.22878	0.129439	0.483065	0.00375556
MMAR_RS02150	MMAR_0435	Ig-like domain-containing protein	119.45	120.319	131.943	131.954	68.598	68.5488	1.10063	0.00129367	0.519697	1.58204e-07			16.1406	18.5407	23.0295	22.7953	20.7233	21.9298	10.8145	11.3675	9.53056	1.13407	0.287963	0.484543	0.000156509
MMAR_RS13290	MMAR_2664	type VII secretion protein EccB	365.442	341.044	351.144	368.337	285.803	284.077	1.01839	0.705765	0.792071	0.0130797			67.1834	61.255	54.3582	59.9791	61.9654	60.0442	37.6606	33.8383	17.3372	0.99558	0.946376	0.48814	0.00774739
MMAR_RS06630	MMAR_1339	diacylglycerol kinase family protein	98.0483	88.4714	103.347	100.001	86.1008	81.4305	1.09022	0.239013	0.823866	0.0247761			1.58892	2.00272	2.35371	2.62869	2.62975	1.98206	1.2642	1.30813	1.0133	1.21784	0.234704	0.495218	0.0065328
MMAR_RS14070	MMAR_2826	lysophospholipid acyltransferase family protein	70.4496	66.8969	69.6579	71.7709	43.4867	41.1644	1.02972	0.427461	0.598542	0.00304395			1.09239	1.7365	1.61388	1.28331	1.32336	1.53755	0.440818	0.895319	0.735586	0.932802	0.664164	0.499907	0.0111263
MMAR_RS16700	MMAR_3349	class I SAM-dependent methyltransferase	82.2971	79.5436	90.2402	88.9874	82.8031	83.0202	1.10743	0.0289627	0.925211	0.00887827			1.64653	2.29713	2.37104	3.20969	2.78245	3.04165	1.65204	1.06871	1.79532	1.4306	0.0257007	0.499909	0.00409094
MMAR_RS23485	MMAR_4685	hypothetical protein	116.633	112.742	109.96	121.722	88.354	80.5275	1.01006	0.869415	0.728935	0.047063			2.96867	3.04064	2.96889	2.97777	3.34656	3.13583	1.79655	2.02415	0.909237	1.05368	0.216138	0.499985	0.0114846
MMAR_RS23310	MMAR_4651	RNA methyltransferase	66.2236	60.5748	65.0635	68.7643	43.5823	46.4093	1.05544	0.407215	0.672443	0.0110984			4.25072	3.66653	3.53114	5.27082	3.27207	3.60336	1.79464	1.60954	2.67428	1.06096	0.741058	0.50044	0.0446391
MMAR_RS06905	MMAR_1393	phosphotransferase family protein	63.0888	61.5035	68.3934	63.7574	55.5463	53.6843	1.06067	0.262872	0.82656	0.0443736			10.0925	5.98919	8.99303	9.97236	9.13722	9.41364	4.49297	5.06007	4.72879	1.13753	0.410041	0.500709	8.79401e-05
MMAR_RS24905	MMAR_4964	DUF2510 domain-containing protein	245.291	242.799	263.289	254.045	195.6	186.55	1.05992	0.0925461	0.738692	0.0090347			5.31485	5.62286	6.25641	6.16496	5.67635	7.4317	3.43012	3.2069	3.0145	1.12091	0.306733	0.500779	0.00393984
MMAR_RS04955	MMAR_1005	MMPL family transporter	320.717	301.562	327.518	355.254	271.475	257.457	1.09721	0.214564	0.774682	0.0384683			40.9047	28.17	36.706	42.576	33.5489	34.3571	19.4161	14.3571	21.8454	1.04444	0.75694	0.503417	0.00729671
MMAR_RS16610	MMAR_3331	peroxiredoxin	430.107	411.911	421.627	480.162	282.903	275.682	1.07098	0.432362	0.619418	0.0282844			12.1977	11.2828	12.9732	11.9169	11.1594	12.9741	7.27376	8.31281	2.72545	0.98894	0.860643	0.507955	0.0300797
MMAR_RS11655	MMAR_2339	class I SAM-dependent methyltransferase	477.273	449.227	525.624	552.866	134.009	115.827	1.16405	0.0602557	0.231654	0.00155856			14.1855	14.0589	14.702	16.0129	16.4073	16.8163	8.87169	8.2318	7.90872	1.14646	0.0023196	0.508001	2.4943e-05
MMAR_RS16955	MMAR_3398	serine/threonine-protein kinase PknD	33.5085	35.8176	36.308	36.6062	23.1061	22.3279	1.05176	0.263225	0.623116	0.000918437			2.18231	2.36907	0.935149	1.21956	1.13388	1.24229	0.532858	0.623118	0.694403	0.655374	0.235052	0.514605	0.000527015
MMAR_RS01050	MMAR_0215	ABC transporter permease	110.325	102.827	103.737	109.918	85.7373	78.2219	1.00236	0.96345	0.767404	0.0362687			4.19968	5.46755	3.49067	3.83558	5.73599	6.84297	2.72303	3.47063	2.36471	1.2475	0.3602	0.521389	0.0490191
MMAR_RS13240	MMAR_2654	cytochrome P450	86.0419	82.041	84.2853	90.9041	53.1257	53.3146	1.04228	0.455173	0.607572	0.00914919			0.662371	1.92508	1.90817	1.25495	0.877738	0.910846	0.408811	0.744727	0.438855	0.676999	0.328348	0.523205	0.0400854
MMAR_RS03585	MMAR_0728	Lipoprotein peptidase	131.927	127.176	133.316	136.265	91.5799	92.4329	1.04044	0.201813	0.682589	0.00128411			12.073	6.6987	10.7685	10.7176	8.23833	9.32475	5.80808	5.62324	3.37974	0.957364	0.824197	0.523716	0.0133165
MMAR_RS15830	MMAR_3173	MbtH family protein	779.865	751.823	801.767	834.223	461.541	458.66	1.0681	0.13556	0.562474	0.00206579			15.955	15.7242	15.1997	16.8056	18.7479	19.3231	10.3806	11.1318	7.2857	1.1706	0.0283397	0.52478	0.00344041
MMAR_RS25905	MMAR_5162	endonuclease III	146.697	151.048	160.992	167.208	119.698	114.882	1.10229	0.0568322	0.714746	0.00698173			3.69719	6.97798	4.83918	6.29077	7.14029	6.84087	4.64218	3.04442	2.98215	1.30666	0.185566	0.526282	0.00585685
MMAR_RS23590	MMAR_4706	MCE family protein	69.297	64.1082	68.582	68.5733	46.5866	48.7588	1.02811	0.54493	0.695164	0.00268831			0.451033	0.795302	0.486823	0.964756	1.13138	0.996286	0.725402	0.415325	0.506672	1.78427	0.0198482	0.532721	0.0102058
MMAR_RS03870	MMAR_0784	aminotransferase class I/II-fold pyridoxal phosphate-dependent enzyme	59.2234	62.6214	60.2248	57.5824	51.5086	52.0475	0.966863	0.447275	0.879031	0.0339949			1.27355	1.4897	1.38115	1.45749	1.65456	1.42738	1.07941	0.512973	0.830109	1.09532	0.236754	0.533656	0.0168418
MMAR_RS14655	MMAR_2939	MarR family transcriptional regulator	11.498	11.8626	12.2364	12.024	14.0177	13.4973	1.03852	0.166611	1.13415	0.0285514			0.821653	1.35777	1.23673	0.946807	1.31555	1.30958	0.729714	0.732998	0.454098	1.0456	0.810751	0.536631	0.0226388
MMAR_RS14400	MMAR_2891	DUF732 domain-containing protein	140.249	134.919	145.441	145.772	142.291	141.972	1.05831	0.0952255	0.976135	0.00433702			0.765129	1.00861	1.0446	0.894594	0.894587	0.999375	0.470606	0.414862	0.614259	0.989434	0.921379	0.537815	0.00337147
MMAR_RS25660	MMAR_5116	zinc-binding dehydrogenase	79.9477	75.6223	76.1496	81.3934	66.8763	63.9355	1.01268	0.798952	0.830324	0.0470436			3.04914	5.02573	4.35368	5.32602	4.33849	4.42527	2.3884	1.58594	3.6526	1.13366	0.449048	0.54131	0.0338226
MMAR_RS01905	MMAR_0387	glucose 1-dehydrogenase	120.453	126.669	118.468	126.718	103.938	98.5171	0.992167	0.868631	0.825723	0.049443			47.2742	49.2395	40.0586	52.0239	32.4097	39.8748	27.087	23.9379	16.3199	0.910203	0.555418	0.541756	0.0441399
MMAR_RS11565	MMAR_2321	acetyltransferase	243.362	223.845	232.866	254.556	153.896	147.218	1.04327	0.560078	0.617768	0.0145171			7.63471	10.0505	9.26325	9.78641	8.60803	8.38078	4.61199	4.52716	5.46525	0.993573	0.948139	0.545445	0.0015507
MMAR_RS24760	MMAR_4935	NDMA-dependent alcohol dehydrogenase	168.224	156.591	159.434	158.953	138.977	139.093	0.980209	0.636311	0.87337	0.000150161			28.0999	21.7759	25.4072	30.2826	27.9547	34.274	17.4871	17.8785	16.1638	1.22885	0.0917826	0.557007	0.00204906
MMAR_RS08750	MMAR_1766	class I SAM-dependent methyltransferase	872.106	802.484	891.43	869.54	725.873	711.901	1.05158	0.358197	0.816467	0.00639404			53.9083	54.4622	49.1125	76.5731	59.2889	83.3864	45.9082	34.7961	41.501	1.3922	0.0491389	0.557383	0.0147035
MMAR_RS23595	MMAR_4707	MCE family protein	51.8763	50.5462	53.6508	55.0532	34.9318	33.6944	1.06133	0.0830588	0.631313	0.00217058			2.04556	1.41353	1.24622	0.963798	1.38725	1.40221	0.849259	0.565034	0.701296	0.797663	0.324384	0.563667	0.0299737
MMAR_RS18630	MMAR_3738	acyl-CoA dehydrogenase family protein	138.16	132.098	138.008	135.433	106.662	102.176	1.01178	0.676568	0.763738	0.0063497			28.9283	32.3728	47.6028	43.2601	52.3647	42.5681	30.2631	28.2338	19.4632	1.26894	0.210257	0.56414	0.0118107
MMAR_RS01900	MMAR_0386	diacylglycerol kinase	51.8686	49.5173	52.1335	50.6862	42.6991	44.4281	1.01414	0.6553	0.847378	0.0200266			5.17241	3.86193	3.85119	4.48827	4.68929	6.0835	3.28145	1.88615	3.45376	1.18436	0.300427	0.564925	0.0349672
MMAR_RS22075	MMAR_4411	dihydrodipicolinate reductase	66.2922	62.7163	65.9327	63.0876	55.9986	52.0409	1.00009	0.998193	0.837384	0.0499615			15.4249	13.3546	14.6658	16.2328	16.6339	13.7898	11.1246	9.3192	5.97822	1.07392	0.375713	0.566309	0.0182368
MMAR_RS11570	MMAR_2322	class I SAM-dependent methyltransferase	285.055	267.285	279.067	306.292	194.733	165.413	1.05978	0.416695	0.615257	0.0301426			6.39635	10.1273	7.33503	8.47815	8.30334	10.4677	4.96692	4.73061	5.74854	1.14211	0.43954	0.566845	0.00659759
MMAR_RS10215	MMAR_2054	hypothetical protein	211.538	204.491	202.408	226.423	123.901	119.632	1.03077	0.659886	0.5679	0.0168898			0.836549	0.80547	0.96839	1.06867	0.787504	1.12338	0.505961	0.544723	0.651146	1.14141	0.346422	0.57117	0.0194704
MMAR_RS24755	MMAR_4934	hypothetical protein	37.4935	40.5139	36.9098	37.9919	42.9353	44.6977	0.960187	0.435158	1.16997	0.025385			7.96549	9.99962	8.8858	7.53817	9.03026	6.75681	3.525	4.69262	5.14895	0.868695	0.256781	0.573052	0.0157361
MMAR_RS08260	MMAR_1670	DUF4333 domain-containing protein	270.353	267.512	248.84	295.549	128.316	124.41	1.01213	0.901902	0.464238	0.0248664			11.2225	7.75984	20.8691	20.2135	18.7146	19.4147	11.87	10.1756	11.3949	1.46401	0.193309	0.573173	0.000236816
MMAR_RS13525	MMAR_2713	malate synthase G	516.945	489.409	507.654	551.012	409.508	399.57	1.05198	0.415598	0.764242	0.0303259			377.651	389.811	405.326	420.872	454.311	464.213	236.285	269.37	264.877	1.14206	0.0224648	0.575284	0.000343962
MMAR_RS12810	MMAR_2566	alpha/beta hydrolase	10.8806	11.569	12.1068	13.3341	9.87063	9.78739	1.13325	0.167412	0.772694	0.042392			0.18353	0.133229	0.174487	0.135735	0.137294	0.170762	0.0616368	0.116812	0.0792267	0.903399	0.457179	0.580624	0.0355191
MMAR_RS11635	MMAR_2335	lipopolysaccharide biosynthesis protein RfbH	141.716	139.43	159.644	165.179	55.2743	53.0846	1.15535	0.0182868	0.333594	0.00075534			14.0655	16.8165	16.7119	16.5048	17.829	17.0051	11.6815	11.364	6.83913	1.07869	0.271446	0.582103	0.0113374
MMAR_RS25025	MMAR_4989	ABC transporter permease	830.918	798.879	924.67	845.421	617.079	608.02	1.08608	0.242445	0.692111	0.0207567			7.18673	5.44675	6.45	6.48636	9.085	8.27873	4.64099	4.95036	4.31865	1.24978	0.158782	0.583226	0.0137202
MMAR_RS11665	MMAR_2341	AMP-binding protein	427.222	424.568	424.553	421.802	246.421	246.478	0.993618	0.290939	0.582378	6.05998e-05			148.514	165.201	156.312	179.786	156.886	170.23	102.938	98.4654	94.6702	1.07845	0.208517	0.584085	0.000571284
MMAR_RS05840	MMAR_1180	type I polyketide synthase	71.8006	70.064	71.515	74.0608	60.1118	60.0921	1.02616	0.351666	0.825713	0.00991891			8.26963	9.1861	8.31748	10.299	7.93606	10.5381	6.9407	6.10811	3.76981	1.1164	0.320315	0.584524	0.0341899
MMAR_RS06500	MMAR_1313	hypothetical protein	158.977	153.823	154.232	153.064	156.934	157.969	0.982405	0.40707	1.02475	0.0396221			2.89537	3.6398	4.81661	5.19343	6.00522	4.57889	2.99446	3.81848	2.41239	1.38987	0.101134	0.584713	0.0197356
MMAR_RS15790	MMAR_3163	zinc-binding dehydrogenase	796.799	769.252	792.872	810.04	666.129	642.241	1.02354	0.373883	0.816246	0.00982839			30.433	35.69	30.4082	35.2893	36.164	31.6506	18.1995	21.8212	20.6663	1.06809	0.382454	0.5886	0.00126573
MMAR_RS27885	MMAR_3596	hypothetical protein	101.852	102.537	107.498	108.901	77.6195	79.0529	1.05876	0.0165013	0.723998	0.00112661			11.2652	11.3372	10.432	10.9435	9.96432	9.21337	6.71312	6.14088	4.95781	0.911811	0.168822	0.591339	0.00467893
MMAR_RS11495	MMAR_2307	hypothetical protein	44.131	39.4457	46.5413	50.2458	38.6595	37.9564	1.15806	0.157504	0.791592	0.0332135			3.37895	3.00305	1.8007	3.16214	3.64046	3.99752	2.65068	1.62912	2.11351	1.31987	0.177601	0.591967	0.0183094
MMAR_RS12445	MMAR_2493	TfuA-like protein	93.7282	92.4631	102.463	99.6838	90.3717	85.0484	1.08569	0.0347337	0.867785	0.0469574			3.25826	2.59657	2.91594	4.40752	3.62559	3.66636	2.77561	1.93051	2.23071	1.33391	0.0372713	0.592918	0.0110178
MMAR_RS11560	MMAR_2320	dTDP-4-amino-4%2C6-dideoxygalactose transaminase	212.376	199.113	184.688	206.992	142.446	139.153	0.951861	0.525008	0.718953	0.0394811			14.4396	10.5275	13.4027	12.591	14.5428	13.0634	8.72639	7.11991	8.23562	1.04763	0.665998	0.599093	0.00207238
MMAR_RS18965	MMAR_3803	2-oxoacid:acceptor oxidoreductase subunit alpha	309.847	311.853	320.762	348.335	221.208	224.252	1.07624	0.228588	0.665763	0.0150407			94.1888	78.6574	102.557	99.8032	72.704	109.484	50.2279	61.8358	57.8038	1.02392	0.874501	0.602386	0.0315538
MMAR_RS27170	MMAR_5410	universal stress protein	126.311	117.944	130.337	129.866	164.518	161.483	1.06529	0.197362	1.25287	0.0021718			2.23849	3.2468	3.01574	3.66396	3.62223	3.75047	2.75233	1.49464	2.45904	1.29827	0.0513538	0.607612	0.0194161
MMAR_RS03805	MMAR_0771	RND family transporter	329.276	312.027	339.046	352.678	274.629	255.882	1.07862	0.148827	0.766939	0.0200525			32.3622	26.2753	28.2457	26.2071	24.0568	36.2273	17.1576	19.9316	15.4759	0.995487	0.976426	0.60775	0.0464238
MMAR_RS18690	MMAR_3750	class I SAM-dependent methyltransferase	87.8037	83.5142	89.127	84.5715	63.1837	60.5432	1.0139	0.740219	0.712308	0.0109212			11.313	19.6505	14.5387	16.4897	14.0474	17.6081	8.62692	9.6615	11.2304	1.05808	0.75582	0.61312	0.00869173
MMAR_RS08380	MMAR_1694	NAD-dependent DNA ligase LigA	43.1911	43.7469	50.6238	50.9726	33.7366	33.0402	1.16861	0.0019978	0.657275	0.000499919			6.8977	6.86382	9.29985	10.1155	9.74275	11.4235	6.34997	6.36788	6.61724	1.35646	0.0453601	0.618095	0.00152726
MMAR_RS11045	MMAR_2218	bifunctional diaminohydroxyphosphoribosylaminopyrimidine deaminase/5-amino-6-(5-phosphoribosylamino)uracil reductase RibD	265.674	268.26	275.103	290.665	235.34	232.72	1.05962	0.181085	0.827299	0.0251081			48.0739	47.136	46.1442	51.5061	54.5718	45.0657	31.3091	31.9832	30.2294	1.06926	0.316977	0.618761	0.00251765
MMAR_RS14905	MMAR_2985	VOC family protein	24.8985	23.0696	24.1834	24.0336	25.5063	25.5403	1.00519	0.904524	1.05868	0.00293698			1.48183	1.2324	1.15911	1.54766	1.67406	1.41683	0.861238	1.20786	0.811652	1.19756	0.10617	0.621044	0.0156192
MMAR_RS20695	MMAR_4134	PaaI family thioesterase	1080.52	995.586	1074.86	1091.71	1425.16	1406.51	1.04358	0.405751	1.30698	0.00142544			3.0131	2.02845	2.98005	3.15135	3.12865	3.09553	2.11829	2.12499	1.63557	1.16879	0.235168	0.627042	0.00201637
MMAR_RS05010	MMAR_1016	mycofactocin-coupled SDR family oxidoreductase	38.8331	33.4774	37.9637	36.4462	42.0162	43.7281	1.02903	0.742335	1.15232	0.0384051			0.184143	0.769132	0.784233	0.747308	0.758347	0.803112	0.582354	0.469722	0.400293	1.32878	0.391295	0.629067	0.00687238
MMAR_RS15845	MMAR_3176	non-ribosomal peptide synthetase	27.224	26.4541	26.658	28.1505	23.3214	23.0418	1.02106	0.57023	0.845913	0.0308429			90.3729	83.678	86.8833	82.0582	89.8365	93.6151	59.9559	51.7689	55.8966	1.01754	0.716567	0.631319	0.00140437
MMAR_RS11140	MMAR_2237	NAD(P)/FAD-dependent oxidoreductase	143.924	134.6	139.834	137.612	128.385	128.286	0.996132	0.920784	0.925121	0.0112674			3.6483	3.81376	3.53724	3.96133	4.07495	3.63561	2.65624	1.82639	2.90322	1.06115	0.219724	0.632789	0.0152606
MMAR_RS13845	MMAR_2777	diacylglycerol acyltransferase/mycolyltransferase Ag85B	990.668	964.611	970.278	1023.5	785.319	771.496	1.01969	0.582541	0.780835	0.0154717			74.5071	67.4348	71.2045	65.3364	72.8838	74.3795	46.0864	50.1028	38.4147	0.997435	0.960573	0.633133	0.00419514
MMAR_RS13295	MMAR_2665	type VII secretion protein EccC	338.98	329.378	319.023	342.427	273.198	270.69	0.989664	0.810399	0.822267	0.0378261			205.934	146.987	180.833	191.729	209.403	236.929	135.488	125.682	150.842	1.19542	0.182038	0.645725	0.00745825
MMAR_RS27515	MMAR_5481	ParB/RepB/Spo0J family partition protein	177.031	167.57	185.938	185.859	151.156	148.865	1.07892	0.10272	0.806949	0.00101908			38.9464	30.1064	36.737	44.9705	31.9986	41.5024	24.9996	25.7763	25.7524	1.11988	0.41928	0.645964	0.0227991
MMAR_RS12595	MMAR_2524	segregation/condensation protein A	105.753	114.155	114.023	115.402	124.303	122.671	1.04328	0.379894	1.07649	0.0145024			1.85876	2.94672	1.97744	3.38194	3.15587	3.01881	2.24055	1.48018	2.48996	1.40892	0.0623191	0.649884	0.0256319
MMAR_RS13520	MMAR_2712	substrate-binding domain-containing protein	295.649	290.334	298.021	312.5	262.181	256.25	1.04187	0.252601	0.849161	0.0276735			24.6887	25.0574	34.2654	37.3736	34.1704	35.3382	20.6478	20.2956	28.9749	1.27223	0.0800943	0.654162	0.0145475
MMAR_RS19030	MMAR_3815	Rv2466c family mycothiol-dependent reductase	108.131	88.844	102.593	105.21	72.4779	70.4331	1.05497	0.633948	0.687723	0.00260976			12.0158	23.6138	15.4531	19.4802	19.0843	19.6512	11.915	14.3322	11.874	1.13964	0.527865	0.654827	0.00127953
MMAR_RS21200	MMAR_4233	TIGR00730 family Rossman fold protein	53.0419	53.1379	55.5397	55.3647	50.1058	49.5204	1.0445	0.00178039	0.898307	0.00292253			9.05589	9.29948	8.09612	10.5978	10.8229	9.73177	7.44829	7.22412	5.95921	1.17772	0.034109	0.662278	0.00355241
MMAR_RS13360	MMAR_2679	type VII secretion protein EccE	396.502	397.679	402.543	380.812	308.945	314.555	0.986369	0.668193	0.795934	0.0191477			8.71007	12.2616	9.70509	15.687	12.3402	15.0799	10.4339	7.87647	10.4472	1.4052	0.0484543	0.667118	0.0232738
MMAR_RS03930	MMAR_0796	cyclopropane mycolic acid synthase PcaA	318.698	296.112	328.451	348.51	249.398	262.191	1.10109	0.175902	0.755715	0.0200768			131.95	126.739	141.467	155.378	146.223	150.114	107.781	93.2169	100.539	1.12885	0.0274066	0.667537	0.000547046
MMAR_RS16425	MMAR_3294	type I glutamate--ammonia ligase	193.774	191.029	191.731	195.581	212.612	213.729	1.00652	0.648709	1.10077	0.010383			15.6336	16.9967	15.511	22.2719	20.6146	19.2992	14.2543	17.3105	10.0552	1.29174	0.00888981	0.669285	0.0392749
MMAR_RS18815	MMAR_3773	LysM peptidoglycan-binding domain-containing protein	140.326	137.4	146.034	153.041	123.169	118.615	1.07687	0.106634	0.80844	0.0206211			26.9073	28.3249	28.7363	28.4344	34.9691	26.4516	19.0945	20.3892	20.8991	1.07011	0.497394	0.672002	0.0201672
MMAR_RS22710	MMAR_4531	acyclic terpene utilization AtuA family protein	28.4585	29.5757	32.6404	32.3349	27.1204	26.5609	1.1196	0.0267337	0.826181	0.00316979			13.9014	13.4872	12.5365	13.7163	16.267	16.2865	9.42537	10.1573	11.6877	1.15892	0.0886518	0.675828	0.00990295
MMAR_RS21840	MMAR_4363	carboxylesterase/lipase family protein	53.2336	52.6858	55.7402	55.7668	42.845	38.9031	1.05275	0.00949973	0.733121	0.0170977			24.2418	21.6234	22.0289	20.9194	20.7023	21.9127	14.0764	14.7808	14.2833	0.935786	0.179731	0.67901	9.11545e-05
MMAR_RS05050	MMAR_1023	mycofactocin biosynthesis peptidyl-dipeptidase MftE	660.742	673.11	661.227	674.044	451.42	451.332	1.00106	0.943715	0.676081	0.000876981			6.62818	7.71514	7.78984	7.40378	7.47957	8.14204	6.11911	4.75739	4.84388	1.04031	0.538428	0.682741	0.00814779
MMAR_RS25650	MMAR_5114	alpha/beta hydrolase	116.923	112.223	128.234	122.274	101.67	95.6379	1.09322	0.106461	0.787631	0.0244747			20.0945	15.0897	22.2088	25.3199	20.4689	18.7611	14.2653	14.8395	15.009	1.1247	0.454554	0.683406	0.0261725
MMAR_RS13355	MMAR_2678	type VII secretion system ESX-5 serine protease mycosin MycP5	401.991	390.023	432.039	425.337	338.605	329.147	1.08253	0.0413316	0.778832	0.00371656			34.3416	31.0069	37.8471	37.7895	32.5062	27.8359	22.7366	18.5232	25.9575	0.950929	0.653734	0.684971	0.0455092
MMAR_RS10160	MMAR_2047	hypothetical protein	141.391	128.663	130.611	139.644	114.581	116.134	1.00074	0.990898	0.853695	0.0497528			8.7753	9.14129	6.59548	7.16161	7.61178	8.82702	4.25811	5.55713	6.38455	0.962808	0.762066	0.68642	0.0359753
MMAR_RS19195	MMAR_3845	CoA ester lyase	129.437	122.267	124.183	125.372	154.12	152.087	0.991463	0.795373	1.22701	0.00172502			34.1809	29.2117	27.7785	33.6065	32.9995	32.6715	22.756	24.068	21.5261	1.08892	0.239909	0.688475	0.000192581
MMAR_RS11575	MMAR_2323	DCC1-like thiol-disulfide oxidoreductase family protein	66.8857	65.7106	69.1284	72.7401	51.7919	51.9875	1.06993	0.134706	0.731518	0.00889771			4.78293	4.01734	4.61505	5.05034	4.22643	4.58663	3.43485	3.63831	2.50492	1.0334	0.676923	0.690889	0.0277784
MMAR_RS10795	MMAR_2168	hypothetical protein	102.532	94.4737	104.787	111.487	83.5425	83.2702	1.09781	0.207376	0.771302	0.0178917			3.33105	2.96804	3.74295	3.3315	3.59057	3.88774	2.47014	2.58171	2.4361	1.07646	0.405586	0.6927	0.00266081
MMAR_RS06105	MMAR_1232	arylsulfatase	135.762	127.641	126.498	122.858	97.2392	98.6217	0.946667	0.255185	0.785469	0.00525681			33.069	33.2804	37.4633	36.0804	38.5459	34.3866	25.4326	27.3022	22.8647	1.05009	0.406929	0.693491	0.00322003
MMAR_RS17345	MMAR_3479	GAF domain-containing sensor histidine kinase	134.988	129.174	139.695	139.026	111.326	110.462	1.05512	0.130634	0.795735	0.000368159			36.9842	33.3414	31.8626	35.2294	37.5136	44.257	29.31	27.7282	24.2642	1.14495	0.187359	0.694893	0.0183385
MMAR_RS11750	MMAR_2358	class I SAM-dependent methyltransferase	71.7394	71.3662	75.7888	78.9505	63.143	64.7726	1.08129	0.067405	0.826653	0.0171333			5.4832	5.15078	5.80204	6.26729	6.0699	6.70322	4.80008	4.37501	4.06895	1.15846	0.0307054	0.695576	0.00239883
MMAR_RS10260	MMAR_2063	DedA family protein	102.285	96.7463	83.8531	93.208	65.7418	68.8461	0.889616	0.180691	0.760121	0.0498604			1.1161	1.00723	1.10998	1.12014	1.32447	1.38592	0.955984	0.856668	0.852117	1.18471	0.0858636	0.695665	0.0111879
MMAR_RS03835	MMAR_0777	DUF5078 domain-containing protein	731.999	704.418	754.389	764.643	624.663	597.87	1.05751	0.106897	0.80481	0.00923188			24.9853	23.2473	23.7392	21.0353	25.9801	23.8048	14.8819	16.6326	17.9466	0.983998	0.813233	0.698404	0.0133897
MMAR_RS09115	MMAR_1839	GNAT family N-acetyltransferase	396.883	404.772	392.564	392.313	337.221	343.462	0.979071	0.167416	0.867248	0.00357481			2.86987	2.82284	2.63317	3.51804	2.57596	2.96325	2.01734	1.87908	2.43817	1.08784	0.437261	0.699394	0.047453
MMAR_RS24815	MMAR_4945	molybdopterin cofactor-binding domain-containing protein	57.3373	59.1339	59.4632	59.2919	61.1059	61.2656	1.01961	0.333153	1.03045	0.00416838			6.77271	6.73624	7.61672	6.24532	6.5697	6.33611	4.21701	5.70493	3.6512	0.906533	0.0958822	0.708739	0.0399907
MMAR_RS21545	MMAR_4307	3-hydroxyacyl-CoA dehydrogenase	139.342	124.763	125.265	125.904	120.249	118.999	0.951021	0.46892	0.95254	0.0135909			63.1091	76.1936	77.7671	75.8528	75.524	75.6469	48.4787	66.7938	45.8091	1.04586	0.514673	0.709536	0.0290378
MMAR_RS22960	MMAR_4582	diacylglycerol kinase	18.7984	15.6756	18.908	18.491	21.9691	21.0373	1.08485	0.451199	1.14994	0.0315827			2.60366	4.28189	2.27769	4.11663	3.59516	3.73275	2.78063	2.88308	2.47305	1.24896	0.300633	0.710974	0.00517033
MMAR_RS18155	MMAR_3645	cysteine synthase A	288.751	294.393	291.775	294.708	228.258	228.32	1.00573	0.651813	0.778501	0.000509484			62.9644	59.6463	94.6355	80.8689	76.1201	88.1654	64.0239	46.0733	64.5927	1.12846	0.470661	0.712571	0.0286452
MMAR_RS22095	MMAR_4415	nitroreductase family deazaflavin-dependent oxidoreductase	208.679	199.871	237.519	211.858	145.96	148.548	1.09993	0.271295	0.65537	0.0266325			2.15683	2.15788	1.68867	1.71969	1.55074	1.61694	1.00939	1.07153	1.40492	0.814102	0.0855921	0.713235	0.0241902
MMAR_RS05710	MMAR_1154	histidine phosphatase family protein	459.662	445.037	499.539	492.117	387.923	374.49	1.09612	0.0337768	0.768828	0.00445165			83.0771	68.206	78.7138	74.0093	77.9	76.7785	47.5769	53.5627	62.1361	0.994308	0.928403	0.713967	0.00760936
MMAR_RS29310	MMAR_0593	hypothetical protein	50.1042	49.7043	51.7766	50.042	33.5849	30.9258	1.02014	0.376056	0.633586	0.00716404			1.58002	0.757377	1.89733	1.6802	1.96491	1.898	1.19309	1.46753	1.30083	1.30897	0.281188	0.714662	0.0108692
MMAR_RS26200	MMAR_5221	aspartate-semialdehyde dehydrogenase	279.706	266.518	250.958	264.176	295.964	311.287	0.943081	0.2378	1.17882	0.0450275			61.7625	34.2404	54.929	59.2357	44.8837	55.9322	39.4268	39.3293	36.572	1.06042	0.7612	0.720568	0.0283522
MMAR_RS16745	MMAR_3358	Hsp70 family protein	59.182	55.7678	63.664	63.6522	49.1034	51.1154	1.10758	0.0684895	0.787164	0.00546806			7.81329	5.70535	5.09476	6.25025	6.34104	5.29248	4.99879	3.90632	4.02925	0.960801	0.797996	0.723246	0.0266282
MMAR_RS29945	MMAR_5455	hypothetical protein	210.072	213.46	111.828	111.214	94.9897	91.9365	0.526624	0.000294873	0.838077	0.00735421			60.823	58.9664	58.3349	32.5884	31.6237	33.1133	22.827	24.2545	23.3834	0.54639	6.33323e-06	0.724014	0.000119285
MMAR_RS18625	MMAR_3737	acyl-CoA dehydrogenase family protein	195.16	194.536	202.158	206.919	150.522	150.46	1.04973	0.0562565	0.73576	0.00193483			35.3841	41.8107	41.0683	39.1103	38.7472	45.9007	31.9077	32.1712	25.8463	1.04646	0.584914	0.726621	0.0222602
MMAR_RS03905	MMAR_0791	acyl-[acyl-carrier-protein] thioesterase	130.743	136.292	149.961	150.379	116.604	121.314	1.12472	0.0268054	0.792164	0.00568964			29.2372	23.4811	31.2345	33.9029	34.9618	37.0779	26.8611	25.3838	24.9485	1.26193	0.042961	0.728635	0.000950154
MMAR_RS20810	MMAR_4156	serine/threonine-protein kinase	255.853	241.227	264.183	277.847	175.807	171.836	1.09043	0.153814	0.641372	0.00531618			67.1558	62.3343	59.7617	60.4583	61.1599	55.3104	44.6225	42.8046	41.6455	0.934885	0.222347	0.729518	0.00143688
MMAR_RS14140	MMAR_2839	MPT63 family protein	327.543	327.051	291.498	298.717	253.227	232.968	0.901651	0.012398	0.823758	0.0401858			1.94768	1.95537	0.814086	1.8337	1.87939	1.9559	1.37599	1.4373	1.32286	1.20179	0.451616	0.729611	0.000463673
MMAR_RS02490	MMAR_0505	acyl-CoA dehydrogenase	136.833	130.288	144.603	145.825	124.36	120.854	1.08725	0.072809	0.844319	0.00667865			262.648	295.102	250.641	280.447	264.23	279.941	194.588	222.348	186.699	1.02007	0.724608	0.732019	0.00362605
MMAR_RS12885	MMAR_2581	serine/threonine protein kinase PknE	64.4808	66.5767	67.0224	70.3277	53.2585	50.4503	1.04801	0.249143	0.755069	0.0162183			6.58534	5.48726	5.89644	5.50372	6.56128	6.31499	4.11806	4.59267	4.76249	1.02287	0.777177	0.733037	0.0118477
MMAR_RS21955	MMAR_4387	transcription elongation factor GreA	309.788	307.05	351.478	349.738	259.285	259.353	1.13679	0.00147468	0.739625	9.09373e-05			140.24	152.292	144.792	177.133	167.722	185.221	131.575	130.065	127.623	1.21209	0.00737868	0.734354	0.000825733
MMAR_RS13350	MMAR_2677	type VII secretion integral membrane protein EccD	507.418	486.929	459.255	481.416	370.301	383.954	0.946019	0.217299	0.801826	0.0189436			71.075	70.875	71.397	77.5976	73.3336	89.1705	55.7137	55.1266	65.5786	1.1254	0.132668	0.734768	0.0218295
MMAR_RS20430	MMAR_4083	UDP-N-acetylglucosamine 1-carboxyvinyltransferase	191.241	193.296	190.753	196.259	163.895	159.909	1.00644	0.714572	0.836678	0.0113691			14.9904	15.5472	12.6664	16.0311	15.1537	12.5635	11.5227	11.3361	9.29575	1.01259	0.900667	0.734992	0.0375631
MMAR_RS24185	MMAR_4825	methionine synthase	50.5484	52.0286	53.4893	53.1929	47.9854	47.5783	1.04002	0.112793	0.895778	0.00204472			16.1171	20.5692	26.3919	25.3716	24.1115	23.3186	16.5169	22.2648	15.2797	1.15415	0.345625	0.742584	0.0489668
MMAR_RS21725	MMAR_4339	glucose-6-phosphate dehydrogenase	149.485	132.631	133.373	138.314	123.48	124.795	0.963032	0.612868	0.91383	0.0445343			28.5956	28.5557	31.9315	30.4262	27.1129	26.981	21.5025	22.4921	19.0825	0.948782	0.392426	0.746298	0.00919011
MMAR_RS18670	MMAR_3746	diglucosylglycerate octanoyltransferase	131.061	134.248	135.748	134.055	123.823	118.531	1.01694	0.339053	0.898262	0.038618			3.59854	4.46641	4.66064	5.12385	5.23174	4.91041	3.57547	3.28018	4.55751	1.19963	0.0673831	0.747619	0.03194
MMAR_RS16355	MMAR_3280	RraA family protein	152.523	145.458	142.384	137.505	169.162	180.436	0.939284	0.169662	1.24906	0.0296755			54.5347	46.5137	54.091	63.5214	68.543	66.8525	53.6309	43.7902	51.4137	1.28218	0.0081755	0.748225	0.00738407
MMAR_RS10850	MMAR_2179	B-4DMT family transporter	368.324	358.483	387.092	377.752	308.087	304.865	1.05233	0.107178	0.801409	0.00420477			28.6078	23.7256	28.4541	29.1809	31.7672	36.1785	23.5845	24.7832	24.4255	1.20225	0.103916	0.749467	0.0173664
MMAR_RS24865	MMAR_4955	wax ester/triacylglycerol synthase family O-acyltransferase	83.3687	79.9233	82.2729	87.3233	67.1629	66.6546	1.03861	0.410841	0.789036	0.0195387			12.5987	12.172	9.9867	11.9114	12.8621	13.7309	10.9809	8.27121	9.6957	1.1078	0.265075	0.751804	0.027795
MMAR_RS24860	MMAR_4954	amidase	89.0842	80.0567	85.5899	83.6029	75.0886	74.9565	1.00031	0.996029	0.886829	0.0106443			27.2036	29.7318	36.0982	31.1785	31.1282	31.4916	28.3393	21.5497	21.0067	1.00822	0.927964	0.755833	0.0318978
MMAR_RS15890	MMAR_3188	YggS family pyridoxal phosphate-dependent enzyme	187.594	186.667	176.481	174.983	182.22	183.919	0.939088	0.0059233	1.04175	0.0230103			26.3949	25.2394	25.5282	25.1164	23.2096	28.7512	20.5155	19.2573	19.0255	0.998895	0.987176	0.762849	0.0226539
MMAR_RS25185	MMAR_5021	4-hydroxy-2-oxovalerate aldolase	63.8982	68.0338	67.3521	71.1279	53.3171	51.2029	1.04963	0.362793	0.754766	0.0158525			6.04151	8.52686	9.0785	6.55941	6.98493	7.66704	6.04917	5.15984	5.0274	0.897006	0.457493	0.765457	0.0218666
MMAR_RS21495	MMAR_4296	HhH-GPD-type base excision DNA repair protein	323.772	298.433	305.405	305.764	288.687	292.745	0.982263	0.705689	0.951344	0.018259			10.5744	12.8173	13.1297	14.1758	14.6277	13.6426	11.9446	10.6552	10.1623	1.16222	0.0817182	0.77185	0.00586624
MMAR_RS11925	MMAR_2393	carboxylating nicotinate-nucleotide diphosphorylase	246.612	241.822	247.007	238.359	213.215	209.377	0.993719	0.785688	0.870668	0.0219746			23.5948	19.9877	26.0966	24.0486	24.6483	21.1364	18.0584	17.6732	18.172	1.00221	0.981462	0.77189	0.00834519
MMAR_RS19950	MMAR_3991	SpoIIE family protein phosphatase	68.9199	65.297	63.7784	62.4237	54.3951	54.2462	0.940285	0.174034	0.860852	0.0059691			6.5863	6.89198	7.62433	6.49292	5.18643	5.71825	4.3904	4.52022	4.54527	0.824429	0.0648282	0.773433	0.0263786
MMAR_RS10020	MMAR_2022	TrkA family potassium uptake protein	137.012	135.279	141.657	143.623	132.715	132.338	1.0477	0.038378	0.929103	0.00965415			20.378	21.397	11.2961	19.276	19.5104	19.7585	15.6658	16.5889	13.1168	1.10314	0.600546	0.774985	0.0137886
MMAR_RS10180	MMAR_2051	tetratricopeptide repeat protein	27.6226	26.326	26.6592	27.8822	20.2473	20.6502	1.01099	0.771077	0.749844	0.0087904			3.27293	3.66835	4.22356	4.33182	5.06683	4.35606	4.11611	3.29136	3.33372	1.23197	0.0779003	0.78091	0.0495183
MMAR_RS18800	MMAR_3770	DUF4233 domain-containing protein	112.012	98.3949	107.768	102.846	120.92	127.243	1.00099	0.989877	1.17828	0.0426426			1.68095	1.29385	0.0932856	0.154196	0.160623	0.173796	0.133032	0.117901	0.133609	0.159257	0.146435	0.787004	0.0109135
MMAR_RS05940	MMAR_1200	succinate dehydrogenase iron-sulfur subunit	269.73	262.904	290.183	291.453	249.375	238.636	1.092	0.0194919	0.839032	0.0130792			41.2759	42.1592	39.8439	39.313	40.3651	39.5741	30.4911	31.8769	31.8443	0.967336	0.145984	0.790026	0.000114285
MMAR_RS16005	MMAR_3210	Rv2175c family DNA-binding protein	219.441	216.306	231.221	221.357	187.261	191.194	1.03863	0.24541	0.83622	0.0199125			22.7991	23.2747	24.8623	24.6393	24.2146	26.6052	19.4099	21.1469	19.3143	1.06376	0.193265	0.793425	0.00537628
MMAR_RS10950	MMAR_2199	carbamoyl-phosphate synthase large subunit	133.476	128.631	134.223	132.842	156.337	153.29	1.01892	0.428854	1.15937	0.00612			104.531	123.969	124.398	125.666	112.083	126.417	99.6134	99.3691	90.0851	1.03193	0.664644	0.793778	0.0111768
MMAR_RS26595	MMAR_5298	putative glycolipid-binding domain-containing protein	216.27	218.37	224.163	228.124	197.318	183.704	1.0406	0.0589001	0.842436	0.0373779			8.03703	8.14855	10.5505	10.8219	9.98434	10.0052	8.14774	8.81712	7.69676	1.15243	0.191405	0.800405	0.0086136
MMAR_RS13790	MMAR_2766	non-ribosomal peptide synthetase	52.2319	51.4	54.0764	53.5388	48.2622	45.7992	1.03844	0.0566343	0.874053	0.0328977			3.45969	3.63869	3.08684	3.53671	3.37823	3.2159	2.7419	2.88128	2.52445	0.994661	0.927476	0.804239	0.00896081
MMAR_RS16945	MMAR_3396	nitroreductase family deazaflavin-dependent oxidoreductase	91.6633	90.8002	91.1353	86.7334	74.425	71.469	0.974818	0.413402	0.820234	0.0264144			4.5813	8.89123	9.11138	7.59776	8.76294	8.05248	5.96011	6.39595	7.39535	1.081	0.707581	0.809047	0.0459805
MMAR_RS16620	MMAR_3333	hypothetical protein	252.131	238.493	245.661	259.743	215.775	218.215	1.03013	0.529536	0.858699	0.0377934			6.3294	5.34004	5.74288	5.69222	5.581	6.52126	4.76795	5.17787	4.63133	1.02195	0.773088	0.819194	0.0340821
MMAR_RS08570	MMAR_1730	RNA degradosome polyphosphate kinase	277.557	264.025	268.158	262.457	295.543	298.254	0.979749	0.532985	1.11907	0.00983531			117.36	114.238	117.712	122.62	122.942	119.756	105.225	104.19	93.734	1.04583	0.0235406	0.829821	0.00553105
MMAR_RS12060	MMAR_2420	pyruvate kinase	259.873	247.874	243.442	239.494	288.62	284.098	0.951135	0.188459	1.18591	0.00444073			59.0591	63.5066	70.852	59.7645	62.9682	60.0792	57.3305	50.1946	46.808	0.945166	0.380061	0.844218	0.0437683
MMAR_RS19215	MMAR_3849	carboxyl transferase domain-containing protein	101.274	94.434	93.8694	95.403	124.411	131.699	0.967117	0.455498	1.35313	0.0121899			37.4752	35.5639	38.2338	41.3051	41.4145	45.4679	34.5513	34.6988	39.3074	1.15201	0.0235669	0.846864	0.0345027
MMAR_RS19210	MMAR_3848	acetyl/propionyl/methylcrotonyl-CoA carboxylase subunit alpha	70.9677	67.0966	70.6469	70.5944	88.2449	86.8521	1.02301	0.498116	1.2397	0.00169072			22.7187	15.3183	25.7135	24.4808	23.5452	25.3215	23.0103	19.3883	19.9864	1.15054	0.364769	0.85054	0.0413857
MMAR_RS03850	MMAR_0780	aldehyde dehydrogenase family protein	430.169	396.114	406.661	405.876	389.44	388.745	0.983365	0.725622	0.957722	0.00093075			182.087	202.164	178.266	196.067	199.849	189.588	170.199	165.129	168.55	1.04086	0.392111	0.86059	0.00124598
MMAR_RS05900	MMAR_1192	D-alanyl-D-alanine carboxypeptidase family protein	225.667	214.061	234.366	248.924	192.602	191.102	1.09906	0.144186	0.793943	0.0209218			3.73704	3.37987	2.80408	3.74426	3.73569	4.07528	3.18726	3.39878	3.4361	1.16472	0.137402	0.867326	0.0198258
MMAR_RS14435	MMAR_2896	NAD(P)-dependent oxidoreductase	55.3765	53.1269	56.8855	59.7512	51.744	51.7466	1.07496	0.155235	0.88729	0.0443795			15.8598	14.841	13.642	16.6215	16.329	17.6493	14.9909	15.6204	13.3103	1.14111	0.0508484	0.868018	0.0492056
MMAR_RS09560	MMAR_1930	SRPBCC family protein	219.184	215.191	234.008	238.117	205.801	204.537	1.08691	0.0222649	0.869131	0.00480501			20.5323	21.6957	20.3147	20.5956	20.6511	21.5907	19.4633	18.245	17.7937	1.00471	0.86367	0.883266	0.0146583
MMAR_RS11150	MMAR_2239	type I glyceraldehyde-3-phosphate dehydrogenase	438.437	394.668	394.561	402.626	428.807	435.073	0.956887	0.504363	1.08366	0.0226565			554.401	568.184	590.565	555.911	559.964	594.55	529.151	512.757	528.623	0.998409	0.957882	0.918211	0.0252821
MMAR_RS02410	MMAR_0488	acyl-CoA dehydrogenase family protein	549.455	519.314	483.659	525.512	642.516	646.993	0.944236	0.36727	1.27779	0.0218092			407.315	414.205	435.629	412.907	412.483	416.558	391.931	386.156	390.113	0.987908	0.588334	0.94062	0.000327866
MMAR_RS23425	MMAR_4673	TIGR03560 family F420-dependent LLM class oxidoreductase	111.4	104.313	102.124	105.629	127.333	124.117	0.963096	0.420029	1.21033	0.0116402			31.4707	30.1035	28.4687	30.3032	29.183	29.6493	31.8741	32.1037	33.1961	0.989922	0.760437	1.09018	0.00679815
MMAR_RS04905	MMAR_0996	DNA-directed RNA polymerase subunit beta'	875.577	839.281	843.801	863.505	927.744	933.252	0.995596	0.871767	1.09002	0.0172649			977.757	949.415	953.845	940.644	994.051	986.226	1093.34	1097.15	1036.76	1.01385	0.519027	1.10487	0.0164164
MMAR_RS21465	MMAR_4289	translational GTPase TypA	144.736	139.595	148.878	145.568	171.231	176.112	1.03558	0.239885	1.17965	0.0122043			60.3335	72.3945	65.8036	69.9021	67.4731	64.5104	75.0253	75.39	73.9873	1.01689	0.784296	1.11153	0.00967198
MMAR_RS11990	MMAR_2406	cyanophycin synthetase	183.665	170.788	179.661	182.082	240.165	236.349	1.02057	0.633876	1.31727	0.001547			114.354	116.409	105.999	107.563	105.526	98.5195	115.928	114.062	119.525	0.925305	0.116555	1.12164	0.0163825
MMAR_RS08485	MMAR_1715	phosphoglycerate dehydrogenase	158.612	150.8	152.901	152.193	182.454	190.425	0.986046	0.637305	1.22218	0.0136522			288.367	279.075	287.492	291.777	272.883	313.163	322.91	332.379	342.1	1.02677	0.55965	1.13621	0.0364788
MMAR_RS12835	MMAR_2571	succinic semialdehyde dehydrogenase	135.512	129.698	126.127	129.366	142.657	142.441	0.96336	0.281712	1.11587	0.0118074			87.8886	107.036	105.939	101.927	90.5773	99.2412	112.786	111.196	108.629	0.969693	0.690204	1.14007	0.0199434
MMAR_RS00040	MMAR_0007	DUF3566 domain-containing protein	316.722	316.33	266.658	287.698	393.918	398.36	0.875688	0.0646447	1.42919	0.00806965			21.2043	26.5849	32.3464	31.8513	33.9316	35.1374	40.5677	39.4511	35.9596	1.25937	0.107999	1.14921	0.0409576
MMAR_RS25065	MMAR_4997	acetolactate synthase large subunit	130.481	127.934	127.532	132.933	181.277	177.456	1.00793	0.764083	1.37728	0.00450155			71.5195	54.1313	79.5043	75.4955	65.6779	79.2021	86.3052	82.9652	90.286	1.07419	0.583067	1.17779	0.0456238
MMAR_RS02965	MMAR_0604	maleylpyruvate isomerase family mycothiol-dependent enzyme	53.5796	51.8403	61.2099	57.7962	44.885	43.3718	1.12888	0.071142	0.741616	0.014428			5.60436	6.29614	6.69227	5.2523	5.36973	5.83855	6.81391	6.25169	6.47569	0.885322	0.123252	1.18716	0.0133079
MMAR_RS19800	MMAR_3962	type I polyketide synthase	1169.81	1164.92	1136.61	1171.02	1267.74	1262.39	0.98839	0.517047	1.09642	0.0236273			1088.88	1096.18	1045.73	988.639	1028.09	940.496	1195.77	1103.54	1212.25	0.915324	0.037732	1.18745	0.0119419
MMAR_RS08665	MMAR_1749	pyruvate carboxylase	233.425	229.726	223.454	234.907	276.61	279.372	0.98966	0.729157	1.21298	0.0142547			247.192	221.201	240.426	232.279	188.493	221.466	260.685	253.083	249.141	0.906068	0.220451	1.18789	0.0416273
MMAR_RS15095	MMAR_3025	type I polyketide synthase	100.3	97.4551	94.51	99.4264	110.772	109.551	0.98069	0.570668	1.13605	0.0349377			183.614	180.182	170.783	177.876	151.801	180.665	210.439	204.552	193.429	0.954663	0.462788	1.19218	0.0353168
MMAR_RS22815	MMAR_4553	DNA helicase PcrA	120.69	117.407	120.146	117.742	147.939	145.643	0.999123	0.963736	1.23412	0.00354462			24.3828	25.9924	28.2187	28.2501	24.6366	29.138	33.0291	33.0197	31.8579	1.04365	0.553347	1.19362	0.0208178
MMAR_RS21215	MMAR_4236	2%2C3%2C4%2C5-tetrahydropyridine-2%2C6-dicarboxylate N-succinyltransferase	196.411	191.156	193.901	196.916	228.135	225.421	1.00839	0.645256	1.16053	0.00415371			94.9787	82.2332	74.7526	77.3105	69.9829	73.8566	97.0042	84.0844	83.5854	0.877703	0.176842	1.19681	0.0409118
MMAR_RS20325	MMAR_4065	P1 family peptidase	72.5368	71.1198	65.3735	66.8716	84.1904	86.6993	0.920564	0.0311358	1.29222	0.00566893			2.7517	4.84162	4.8922	4.58922	4.23653	3.92401	5.2939	5.23919	4.7596	1.02116	0.909894	1.19945	0.0297558
MMAR_RS15645	MMAR_3135	cytochrome P450	40.1754	40.8097	40.7905	38.6713	49.4841	50.1793	0.981191	0.56222	1.25423	0.0119699			21.604	27.513	20.4256	20.3091	22.2863	22.8398	27.2296	24.8413	26.872	0.940936	0.587322	1.20643	0.0135712
MMAR_RS04880	MMAR_0991	50S ribosomal protein L7/L12	1555.34	1770.58	1410.32	1555.26	2127.81	1965.02	0.891656	0.299367	1.38011	0.0354142			809.669	724.345	736.66	711.493	681.65	703.327	831.817	836.203	869.926	0.923281	0.107451	1.21058	0.000601159
MMAR_RS15395	MMAR_3087	pup deamidase/depupylase	211.923	195.188	210.487	206.491	222.104	218.423	1.02424	0.624202	1.05648	0.0493292			53.6792	47.9033	45.1839	48.2322	46.7998	49.1306	54.2497	59.552	61.7077	0.982259	0.754835	1.21744	0.010751
MMAR_RS25215	MMAR_5027	lipid-transfer protein	35.5944	35.2221	35.235	32.5027	44.1638	45.951	0.956525	0.380366	1.33035	0.0206315			2.23315	2.0256	1.72584	1.58337	1.65875	1.42789	1.95049	2.02325	1.71356	0.780341	0.0539901	1.21783	0.0426576
MMAR_RS26345	MMAR_5249	hypothetical protein	30.3911	31.8883	29.9655	28.4204	41.0568	39.8553	0.937483	0.21206	1.38582	0.00746491			1.40116	1.39464	0.821245	0.778144	0.757809	0.753014	0.986085	0.973568	0.838583	0.632826	0.0828371	1.22249	0.0238385
MMAR_RS03745	MMAR_0759	chaperonin GroEL	1066.43	1016.1	897.93	1012.38	1918.76	1828	0.917303	0.302272	1.96134	0.00626747			2012.61	1951.85	1838.9	1761.97	1808.16	1448.35	2107.68	2111.57	1943.34	0.864755	0.102421	1.22798	0.0388059
MMAR_RS03950	MMAR_0800	heparin-binding hemagglutinin HbhA	722.739	685.759	638.268	715.923	951.298	929.079	0.961443	0.592316	1.38856	0.0227618			226.526	232.678	239.65	230.645	242.395	213.878	272.938	270.812	301.428	0.982921	0.684575	1.23039	0.0149031
MMAR_RS16245	MMAR_3258	leucyl aminopeptidase	169.966	167.519	171.485	162.926	202.115	204.196	0.990891	0.762783	1.215	0.0146808			75.7409	80.4391	83.7788	98.9303	96.7801	82.5407	110.572	123.6	108.697	1.15958	0.0866195	1.23223	0.0363713
MMAR_RS08780	MMAR_1772	type I polyketide synthase	128.257	125.448	121.517	123.645	169.311	165.842	0.966327	0.136259	1.36706	0.00203856			193.524	189.239	178.31	157.197	154.357	166.552	189.129	202.285	202.457	0.852131	0.00905944	1.24213	0.00256568
MMAR_RS06665	MMAR_1346	DEAD/DEAH box helicase	460.402	465.433	470.841	484.735	430.553	412.099	1.03212	0.181777	0.881827	0.0393893			49.8952	49.7088	40.068	41.6844	49.3866	36.9352	55.0998	54.0306	51.0912	0.916478	0.469106	1.25167	0.0482898
MMAR_RS04170	MMAR_0844	uroporphyrinogen-III synthase	305.694	295.959	320.432	330.817	282.798	287.748	1.08243	0.0734207	0.87608	0.0197224			51.0175	54.492	48.86	49.6833	49.1504	53.1776	65.2355	65.3807	61.2104	0.984724	0.723502	1.26192	0.00204349
MMAR_RS20720	MMAR_4139	ABC transporter family substrate-binding protein	113.031	107.761	103.452	108.941	128.531	126.859	0.96196	0.384744	1.20244	0.0173492			9.13281	7.31833	10.4289	8.93044	10.7849	8.31125	11.5508	12.9149	11.3182	1.04265	0.760069	1.27679	0.0445455
MMAR_RS05330	MMAR_1078	acyl-CoA dehydrogenase family protein	125.749	115.676	111.533	114.524	166.407	166.308	0.936347	0.281142	1.47182	0.000786178			63.4125	55.7854	69.0381	51.0708	54.6767	41.0651	59.3322	62.33	67.414	0.779939	0.0691638	1.28787	0.0401805
MMAR_RS13440	MMAR_2696	ABC transporter ATP-binding protein/permease	145.461	137.739	143.353	141.945	153.068	150.806	1.00741	0.81424	1.06511	0.0199523			27.4975	23.276	24.7441	21.1411	24.1394	22.5015	29.3684	32.4545	25.7188	0.897567	0.163049	1.29152	0.0365423
MMAR_RS24490	MMAR_4881	amidophosphoribosyltransferase	403.977	391.705	402.491	412.449	356.218	362.137	1.0242	0.347248	0.881481	0.0140811			15.9259	17.3159	18.8802	17.4274	17.8832	16.3709	19.6636	23.9999	23.1017	0.99155	0.886297	1.29186	0.0226865
MMAR_RS02670	MMAR_0543	type VII secretion protein EccC	134.758	133.261	132.2	139.508	185.95	178.729	1.01377	0.669861	1.34217	0.0119923			48.8626	42.6675	50.1294	43.6113	45.728	46.7361	61.4332	59.2357	55.7266	0.960582	0.495066	1.29631	0.00210696
MMAR_RS25590	MMAR_5102	lysine--tRNA ligase	190.392	182.416	180.385	179.843	232.895	229.698	0.966255	0.256238	1.28417	0.00100138			53.7371	61.0122	59.5311	55.3285	60.188	44.7681	69.8471	65.0172	73.8366	0.919694	0.409053	1.30207	0.036453
MMAR_RS08810	MMAR_1778	thioesterase II family protein	205.861	209.922	192.855	199.76	246.91	238.748	0.944278	0.101653	1.23699	0.0129461			36.2942	43.0835	41.7071	37.2599	36.051	36.2514	51.7717	49.1503	42.002	0.904838	0.142199	1.3045	0.0194652
MMAR_RS01910	MMAR_0388	FAD-binding oxidoreductase	47.5072	46.3759	43.7368	44.2669	55.4379	58.6989	0.937375	0.0423096	1.29695	0.0156093			14.5967	15.3845	14.2374	15.051	12.5563	13.0304	16.6849	19.9051	16.4338	0.919017	0.226779	1.30479	0.0380801
MMAR_RS05535	MMAR_1120	alpha/beta hydrolase	38.8751	38.5989	37.8752	40.3688	45.842	44.9304	1.00994	0.787914	1.16012	0.0420935			5.8225	6.03999	5.64106	4.9865	4.67539	4.45282	6.5393	6.23188	5.69312	0.806391	0.00425185	1.30816	0.00765218
MMAR_RS14925	MMAR_2989	CsbD family protein	24.9624	28.1486	31.828	32.2998	91.9483	89.2323	1.20743	0.0758774	2.8253	0.000554154			0.806586	0.884975	0.986901	1.03585	1.40806	1.24583	1.67858	1.64822	1.53395	1.37756	0.0480386	1.31737	0.0284731
MMAR_RS05015	MMAR_1017	FAD-dependent oxidoreductase	201.116	188.382	190.626	182.662	258.113	269.448	0.958381	0.393314	1.41328	0.00796648			50.8167	55.2908	45.2812	42.6412	50.1187	59.3374	63.9914	64.139	72.6231	1.00468	0.968543	1.3199	0.0444792
MMAR_RS09810	MMAR_1979	tRNA (N6-isopentenyl adenosine(37)-C2)-methylthiotransferase MiaB	180.337	177.01	184.109	181.567	216.488	215.622	1.02331	0.184983	1.18168	0.00162976			4.54702	5.49706	5.5504	4.38245	4.34932	4.78572	6.51945	5.39362	6.14561	0.866812	0.122797	1.33595	0.0135845
MMAR_RS05350	MMAR_1082	dTDP-glucose 4%2C6-dehydratase	141.245	140.972	151.863	154.983	136.6	128.413	1.08727	0.0157925	0.863666	0.0411748			7.04275	8.82444	5.93835	7.95927	7.76673	8.05702	10.0446	10.8346	10.9434	1.09069	0.478962	1.33804	0.000822353
MMAR_RS17030	MMAR_3413	FAD-binding oxidoreductase	78.3804	77.0278	74.3606	75.947	100.364	96.9027	0.967179	0.134228	1.31242	0.00650901			12.1073	12.0018	6.21789	11.6538	12.5295	12.1116	15.8661	15.3399	17.4015	1.19679	0.367997	1.33924	0.00356137
MMAR_RS22235	MMAR_4440	DUF262 domain-containing protein	102.357	99.5916	96.5611	93.3068	115.306	115.756	0.940178	0.105552	1.21696	0.00630055			28.9616	29.1909	29.9995	23.7107	27.1118	25.6611	31.3348	34.0257	37.3157	0.867633	0.0197719	1.34246	0.011815
MMAR_RS22470	MMAR_4484	serine acetyltransferase	63.2557	57.0195	58.0467	61.2016	72.9675	69.037	0.991463	0.896663	1.19083	0.0457163			1.04184	0.832878	0.754651	0.762669	0.788591	0.892561	0.968965	1.1707	1.15443	0.929434	0.548372	1.34793	0.0202285
MMAR_RS22230	MMAR_4439	hypothetical protein	74.2349	63.6222	58.393	64.8863	86.1625	79.1934	0.894255	0.362008	1.34131	0.0476172			0.291338	0.318824	0.339297	0.338124	0.284104	0.274955	0.377781	0.385004	0.453316	0.944941	0.509903	1.35547	0.0268408
MMAR_RS15820	MMAR_3170	class I SAM-dependent methyltransferase	366.212	350.46	347.771	340.48	361.733	363.019	0.960343	0.243197	1.05304	0.0387687			24.9752	22.6382	18.0375	24.4078	18.9665	16.8611	27.9712	27.1428	27.5811	0.917513	0.583955	1.37286	0.0296251
MMAR_RS14310	MMAR_2873	TetR family transcriptional regulator	57.8578	56.6692	60.18	59.0671	68.6934	66.8086	1.04121	0.101253	1.13631	0.0176544			9.1031	6.97976	7.44791	7.71562	5.57413	7.08497	8.54816	10.3486	9.27401	0.865876	0.309555	1.38263	0.0342529
MMAR_RS16095	MMAR_3228	ArsA family ATPase	218.362	199.842	172.664	193.719	240.913	237.651	0.876088	0.205856	1.30618	0.0342303			16.9387	17.3046	13.0986	14.5042	17.6735	16.4137	21.9761	21.4674	24.3823	1.02639	0.810955	1.39584	0.0075912
MMAR_RS04005	MMAR_0810	SDR family oxidoreductase	123.318	122.682	121.235	116.932	153.885	152.832	0.968158	0.213509	1.28782	0.00414987			20.3604	18.1841	19.4709	17.5877	12.6528	14.9823	21.0581	22.3685	19.7579	0.779495	0.0521645	1.39719	0.0205906
MMAR_RS12020	MMAR_2412	TIGR02234 family membrane protein	70.934	66.2404	62.7914	63.3422	95.9764	97.0804	0.919513	0.144527	1.53057	0.000339709			2.84739	2.04726	1.65607	2.52067	2.06346	1.70989	3.0302	3.14473	2.68642	0.960812	0.849174	1.4079	0.0346812
MMAR_RS20175	MMAR_4037	ABC transporter ATP-binding protein/permease	30.0924	29.6509	30.4586	30.6635	40.1059	38.7346	1.02308	0.105293	1.28989	0.0060681			5.11812	4.25282	4.92947	3.28809	4.43127	3.99657	5.81693	4.7354	5.95594	0.819272	0.11214	1.40905	0.035049
MMAR_RS15935	MMAR_3197	UDP-N-acetylmuramoyl-tripeptide--D-alanyl-D-alanine ligase	89.2891	84.7	87.3152	85.096	107.723	112.727	0.990931	0.786193	1.27863	0.0127399			12.753	12.2264	13.4904	12.9491	11.0332	8.99551	17.0768	15.7748	13.6822	0.857241	0.201491	1.41106	0.0402535
MMAR_RS18605	MMAR_3733	30S ribosomal protein S20	1359.39	1396.57	1600.36	1624.98	1390.56	1322.32	1.17032	0.0089049	0.841114	0.0194582			3.97475	5.5881	5.7245	5.64368	4.37974	5.28275	7.53165	6.55976	7.56635	1.00123	0.993043	1.41497	0.0133344
MMAR_RS17230	MMAR_3453	MalY/PatB family protein	71.8776	72.5459	71.9219	73.2829	97.3657	97.5485	1.00541	0.657642	1.34234	0.000762217			35.1456	26.9608	33.3096	28.3525	28.1255	31.6698	40.8886	41.008	43.069	0.923826	0.425189	1.41768	0.000803759
MMAR_RS16430	MMAR_3295	alpha/beta hydrolase	276.745	250.31	259.434	272.751	387.481	384.164	1.00973	0.878353	1.44996	0.00326834			6.22399	6.70135	6.49526	4.66022	6.44606	6.4446	8.64526	8.12735	8.27596	0.903724	0.3653	1.4272	0.0152704
MMAR_RS18490	MMAR_3710	nitrite/sulfite reductase	351.271	326.837	340.659	349.305	453.141	451.648	1.01748	0.692256	1.31136	0.00166373			63.3075	62.8687	62.0016	54.5806	58.716	60.9454	76.5223	90.9365	83.0333	0.925943	0.0711987	1.43761	0.00510019
MMAR_RS24430	MMAR_4869	DUF1416 domain-containing protein	787.87	746.537	786.562	754.705	1051.72	1032.62	1.00447	0.90744	1.35236	0.00464455			102.278	99.5793	96.7577	81.4836	87.4353	87.536	128.523	119.91	120.941	0.858815	0.00534956	1.44031	0.00036706
MMAR_RS09700	MMAR_1957	dihydrofolate reductase	97.8903	98.2063	92.1512	95.1611	104.68	106.805	0.955204	0.101027	1.12905	0.0224536			1.53254	0.727013	1.1119	1.10745	1.06807	1.24229	1.60316	1.56626	1.87129	1.01375	0.951446	1.47483	0.0078513
MMAR_RS26295	MMAR_5240	DNA polymerase III subunits gamma/tau	90.4389	89.8957	94.0356	91.5423	103.161	101.807	1.02908	0.176246	1.10449	0.0207434			69.4662	42.1619	53.3814	46.5631	53.4895	54.4114	80.0856	71.1907	76.7942	0.936091	0.693758	1.47653	0.00239343
MMAR_RS17760	MMAR_3563	NAD(+)--rifampin ADP-ribosyltransferase	64.6434	50.0277	58.9754	53.7545	67.8695	67.5933	0.983072	0.911902	1.20166	0.0490358			0.626319	0.925765	0.623395	0.600722	0.686381	0.819281	1.03495	1.21136	0.87805	0.968239	0.855678	1.48328	0.0423439
MMAR_RS08705	MMAR_1757	trans-acting enoyl reductase family protein	201.642	195.848	201.886	204.657	282.982	264.421	1.02278	0.294039	1.34648	0.0172908			49.8194	58.2645	47.8068	40.0384	44.0382	50.4747	77.8547	64.1172	58.0626	0.863113	0.182549	1.48668	0.0296941
MMAR_RS21175	MMAR_4228	DNA-3-methyladenine glycosylase I	94.4728	92.2413	89.0961	84.8022	108.708	101.732	0.931361	0.11789	1.21013	0.0467559			1.46081	6.02955	3.47611	4.29904	4.37526	4.68019	6.62818	7.08862	6.14186	1.21776	0.580943	1.48704	0.00187513
MMAR_RS08040	MMAR_1625	acyl-CoA dehydrogenase	23.4896	23.1368	20.4539	20.7075	30.344	30.8432	0.882792	0.00626033	1.48652	0.00078087			10.6797	11.6876	16.693	11.7567	8.58992	11.2273	17.1049	13.6369	16.3307	0.808338	0.300741	1.49086	0.022836
MMAR_RS24425	MMAR_4868	sulfurtransferase	381.163	363.522	339.426	390.895	548.935	536.685	0.980712	0.816495	1.4865	0.0214624			93.84	102.697	91.7856	90.3582	93.8447	62.2082	140.593	110.074	116.832	0.854636	0.2564	1.4914	0.0415586
MMAR_RS08785	MMAR_1773	type I polyketide synthase	98.1945	90.845	93.0697	98.3192	115.91	119.464	1.01243	0.819107	1.22982	0.0201442			57.9289	61.5652	59.5369	62.0153	45.0965	38.3833	76.6597	62.6888	77.8939	0.81268	0.190951	1.49313	0.0490505
MMAR_RS01015	MMAR_0208	serine hydroxymethyltransferase	83.4663	81.3038	83.3013	80.4657	113.703	112.279	0.993912	0.80491	1.3799	0.00259131			11.2172	10.4795	10.0072	13.735	14.5068	13.0981	19.5155	20.9936	21.7377	1.30393	0.00396393	1.50573	0.000824441
MMAR_RS05395	MMAR_1092	tRNA pseudouridine(38-40) synthase TruA	429.955	415.576	415.488	406.017	476.95	472.056	0.971584	0.297638	1.1552	0.00691875			4.94964	2.36141	3.43774	4.09925	4.91911	3.33481	6.19022	6.8324	5.58512	1.14926	0.575801	1.50631	0.0231445
MMAR_RS23130	MMAR_4617	VOC family protein	21.5823	21.4878	21.792	19.8865	30.6335	31.5999	0.967688	0.541573	1.49318	0.0106319			3.01868	3.18901	3.52439	3.52807	3.50014	2.30255	4.72197	4.66209	4.73692	0.958763	0.771457	1.51338	0.0168654
MMAR_RS15300	MMAR_3068	SbcC/MukB-like Walker B domain-containing protein	64.3464	60.4881	62.9863	63.5683	91.0338	85.7171	1.01378	0.702416	1.39664	0.0111633			11.6919	10.5339	11.021	15.2282	12.0826	8.86394	18.4686	17.7802	18.6135	1.08806	0.628887	1.51659	0.0283626
MMAR_RS02685	MMAR_0546	type VII secretion system protein EsxG	939.366	998.471	812.689	951.948	1231.19	1216.99	0.910622	0.370788	1.38736	0.0394705			0.908526	7.69965	0.345608	6.34904	6.47733	6.63585	8.65976	10.0521	11.0577	2.17363	0.21263	1.52961	0.00800288
MMAR_RS15630	MMAR_3132	acyl-CoA dehydrogenase family protein	109.814	104.056	98.3487	103.012	121.546	121.512	0.941512	0.233417	1.20708	0.0122768			9.67041	10.8357	11.8698	10.7035	8.82369	12.2074	19.5574	14.5243	15.171	0.980191	0.86355	1.55202	0.0348356
MMAR_RS24540	MMAR_4891	M18 family aminopeptidase	83.9757	79.8937	80.6408	83.3296	91.6458	95.4884	1.00062	0.985391	1.14127	0.0386332			12.5426	10.9219	12.6128	11.411	10.8299	10.2626	17.4518	19.586	13.4211	0.900937	0.138085	1.55241	0.0311701
MMAR_RS09805	MMAR_1978	recombination regulator RecX	153.314	154.049	128.829	135.175	205.373	210.029	0.858933	0.0210238	1.57347	0.00269156			0.58167	0.523003	0.560533	0.571006	0.611422	0.455623	0.878269	0.850001	0.866376	0.983693	0.864424	1.58398	0.00254189
MMAR_RS13735	MMAR_2755	peroxiredoxin	275.645	272.675	265.246	259.52	353.264	339.487	0.957043	0.0674998	1.32011	0.00779621			95.7306	97.2847	88.1909	78.7936	71.9652	82.8397	116.046	141.363	117.417	0.830702	0.0200346	1.60457	0.00591412
MMAR_RS24690	MMAR_4921	Rv1355c family protein	180.711	176.101	167.867	176.634	223.374	221.644	0.965499	0.339861	1.29177	0.00781073			35.9147	30.3822	31.0719	29.0716	30.0427	25.4659	49.8704	42.8727	43.2059	0.86866	0.128378	1.60734	0.00304081
MMAR_RS08230	MMAR_1664	class I SAM-dependent methyltransferase	46.7018	42.6215	44.3696	49.5884	61.9784	61.2739	1.05189	0.556586	1.31178	0.0308293			1.38246	0.920203	1.21626	1.02503	0.751049	0.795563	1.52441	1.43834	1.19141	0.730803	0.119058	1.61538	0.0157817
MMAR_RS06145	MMAR_1240	aldehyde dehydrogenase family protein	48.1766	45.6146	48.7986	46.1745	59.5279	62.391	1.0126	0.777824	1.28372	0.0201481			23.3104	20.8911	24.7406	24.8555	16.4561	24.5101	42.4743	34.8284	30.1394	0.954738	0.743435	1.63232	0.0373745
MMAR_RS08205	MMAR_1659	NADH-quinone oxidoreductase subunit C	7.91326	8.28663	7.79192	7.44432	9.93931	9.45334	0.940515	0.199475	1.2728	0.0200449			2.88211	2.10826	1.78803	1.57554	1.30495	0.700312	1.99744	1.80336	2.05442	0.528267	0.0621738	1.63517	0.0482392
MMAR_RS15540	MMAR_3115	histidine phosphatase family protein	88.4265	91.4094	84.4536	80.0579	95.5087	98.0832	0.914787	0.102097	1.17677	0.0293427			13.5474	13.0337	4.66276	11.1902	8.56404	8.58488	16.7863	17.871	12.2862	0.907028	0.763716	1.65649	0.0319377
MMAR_RS16655	MMAR_3340	acyl-CoA carboxylase subunit beta	917.482	881.247	894.461	930.309	1022.11	1042.14	1.01448	0.660244	1.13124	0.028161			145.526	129.334	131.791	111.523	113.662	112.935	161.455	185.468	214.095	0.831477	0.0108288	1.65923	0.00816598
MMAR_RS04985	MMAR_1011	30S ribosomal protein S12	2567.36	2442.81	2563.49	2606.77	2483.14	2452.53	1.03195	0.348595	0.954626	0.0474694			39.413	30.654	28.716	26.9362	21.2466	18.5593	42.5494	37.3418	30.9786	0.675643	0.0603014	1.66117	0.0240733
MMAR_RS04095	MMAR_0829	SDR family oxidoreductase	464.79	444.975	420.477	426.757	483.351	481.281	0.931267	0.0950186	1.13857	0.00315793			9.18194	6.51825	12.9477	10.8401	7.97435	10.4195	13.0533	19.3486	16.6551	1.02046	0.929277	1.67808	0.0312603
MMAR_RS14475	MMAR_2904	SAM-dependent methyltransferase	87.3576	79.0719	84.5697	88.1547	108.666	109.295	1.03782	0.557786	1.2619	0.00641146			13.293	6.72881	9.29199	9.8894	10.0449	9.50731	13.6294	19.4081	17.3163	1.00436	0.983329	1.7103	0.0147529
MMAR_RS09800	MMAR_1977	recombinase RecA	257.116	245.765	213.475	232.6	330.85	331.701	0.887041	0.125149	1.48529	0.00773014			34.4104	32.4716	41.0306	29.5333	36.4785	26.9324	52.6889	51.7771	54.8092	0.86129	0.264831	1.71367	0.00177785
MMAR_RS20735	MMAR_4142	AAA family ATPase	143.355	142.743	137.813	146.614	173.24	170.052	0.994162	0.867314	1.20696	0.0243698			4.46694	3.03391	3.19203	3.17768	3.77187	2.64723	6.28345	5.28178	4.98397	0.897493	0.548307	1.72445	0.0104575
MMAR_RS07580	MMAR_1534	hypothetical protein	53.6807	50.5267	49.7313	53.9431	73.5357	71.7738	0.994884	0.928544	1.4016	0.0118115			2.22017	3.13844	2.34336	2.47657	2.9224	1.72555	3.32719	4.52026	4.49949	0.925026	0.692456	1.73302	0.0297899
MMAR_RS12940	MMAR_2592	glucose 1-dehydrogenase	69.2655	64.202	70.2038	70.9222	38.8787	40.8334	1.05738	0.272959	0.564829	0.00114795			0.595371	1.21925	0.820747	0.476738	0.781577	0.481812	0.996336	0.893156	1.17624	0.660298	0.2254	1.76179	0.0275505
MMAR_RS14015	MMAR_2814	zinc-binding dehydrogenase	48.7241	45.3318	44.9001	47.7034	52.67	54.4121	0.984558	0.772729	1.15635	0.0482343			9.57377	10.7978	9.10312	7.24526	7.90372	7.80198	14.2704	13.2547	13.1099	0.778668	0.0162592	1.77052	0.000147487
MMAR_RS18470	MMAR_3706	salicylate synthase	39.6002	36.4723	36.8705	40.1009	55.6048	60.3032	1.01182	0.860042	1.50586	0.0207777			1.76759	0.804594	1.01828	1.39975	1.46901	1.21763	2.48549	2.7264	2.05381	1.13813	0.612587	1.77802	0.00731584
MMAR_RS08115	MMAR_1641	class Ib ribonucleoside-diphosphate reductase assembly flavoprotein NrdI	714.792	672.429	616.232	667.558	782.426	763.108	0.92544	0.260371	1.20388	0.0412043			5.77668	4.46108	4.40639	3.12928	4.36036	2.84095	6.43516	7.02489	5.15713	0.705441	0.0901365	1.80214	0.0186659
MMAR_RS22500	MMAR_4490	16S rRNA (cytidine(1402)-2'-O)-methyltransferase	161.665	148.17	161.727	184.929	84.446	77.1369	1.11884	0.303738	0.466119	0.016842			2.11473	3.80478	2.2645	2.40251	1.99035	2.31259	4.76052	3.5433	3.82891	0.819334	0.424257	1.80938	0.00958969
MMAR_RS10425	MMAR_2096	pyridoxal 5'-phosphate synthase glutaminase subunit PdxT	116.588	113.457	92.8309	97.9551	112.513	116.913	0.829342	0.0226051	1.20253	0.0292203			15.8663	14.9507	6.96175	11.7695	12.8871	7.8184	21.0664	17.1914	21.0901	0.859608	0.612064	1.8275	0.0112024
MMAR_RS20595	MMAR_5521	CocE/NonD family hydrolase	35.9975	31.996	28.1306	27.8464	77.6683	78.6277	0.823269	0.0957122	2.79215	9.9473e-05			3.24724	3.1472	2.92015	2.34979	3.14194	2.91765	5.05772	5.12678	5.33476	0.902819	0.301928	1.84547	0.00069092
MMAR_RS17205	MMAR_3448	M23 family metallopeptidase	193.091	180.828	171.262	181.665	315.4	314.935	0.943861	0.321751	1.78602	0.00140617			21.3286	18.6181	21.7284	19.8002	19.2203	22.9561	39.5811	33.8712	42.1254	1.00489	0.950375	1.86486	0.0027132
MMAR_RS30505	MMAR_3798	type I polyketide synthase	11.1037	10.7232	11.3622	11.6885	12.4383	12.6154	1.05607	0.134658	1.0869	0.0326747			1.94761	0.233518	1.56364	2.01459	0.991877	1.16546	2.25843	2.84859	2.78915	1.11407	0.826313	1.89269	0.0278296
MMAR_RS25700	MMAR_5123	SIMPL domain-containing protein	145.356	144.609	154.905	158.934	171.744	170.43	1.08234	0.0282184	1.09028	0.0216451			9.26925	6.23976	7.39869	4.77973	5.84292	5.52337	9.62175	9.35531	12.0445	0.70483	0.0739313	1.92131	0.00554534
MMAR_RS22180	MMAR_4430	cytochrome P450	154.016	140.407	128.978	137.943	290.995	291.474	0.906589	0.233531	2.18217	0.000808385			43.6342	39.7921	36.4057	38.8033	38.6083	39.9574	72.0783	75.5017	79.827	0.979446	0.719536	1.93754	8.74788e-05
MMAR_RS16730	MMAR_3355	SDR family oxidoreductase	78.3953	71.8054	74.4523	76.2767	113.777	113.298	1.00352	0.945449	1.50651	0.000609745			31.7717	24.9163	28.7478	18.021	15.0995	21.3007	38.2635	39.7251	27.857	0.636984	0.0180206	1.94493	0.0144119
MMAR_RS22020	MMAR_4400	rhodanese-like domain-containing protein	124.108	121.644	127.78	110.913	164.887	165.77	0.971276	0.718983	1.38528	0.0321158			5.21321	5.40918	4.71269	4.93702	5.3551	6.008	11.4059	13.3295	7.11308	1.06293	0.43859	1.95388	0.0497718
MMAR_RS03315	MMAR_0670	magnesium transporter	105.037	94.9755	106.912	102.998	125.775	123.1	1.04949	0.455985	1.18562	0.0144846			1.17853	0.971781	1.05259	0.555938	1.31242	1.45079	2.41756	2.0392	2.05843	1.03629	0.898254	1.96291	0.0248248
MMAR_RS12085	MMAR_2425	cytochrome d ubiquinol oxidase subunit II	166.866	157.287	155.398	157.611	197.07	198.528	0.965621	0.374553	1.26386	0.00102746			6.96506	4.67105	4.7187	3.68424	2.93545	1.88405	6.27407	6.07233	4.48995	0.519954	0.0465731	1.97987	0.0224851
MMAR_RS21745	MMAR_4344	OsmC family protein	25.139	21.9982	24.2687	22.1101	42.7971	43.3188	0.983912	0.860668	1.85679	0.00310866			1.40297	1.16415	1.16822	0.930139	1.05684	0.954459	2.04095	1.93291	1.88417	0.787462	0.0396165	1.99155	8.73699e-05
MMAR_RS13340	MMAR_2675	WXG100 family type VII secretion target	855.252	873.614	861.411	940.584	455.032	423.847	1.0423	0.463199	0.487726	0.00839048			144.885	144.902	141.358	79.3953	89.6108	112.218	202.898	187.283	176.785	0.652273	0.00690724	2.01606	0.00150383
MMAR_RS11980	MMAR_2404	hypothetical protein	495.904	484.462	487.31	518.109	647.695	650.272	1.02556	0.525391	1.29097	0.0109777			100.01	87.463	84.4284	78.0672	61.5543	46.7033	134.385	138.221	113.869	0.685266	0.0494886	2.0742	0.00481919
MMAR_RS15010	MMAR_3007	DUF3097 domain-containing protein	163.315	162.046	163.765	154.763	194.521	198.17	0.979	0.530709	1.23283	0.0167245			6.16966	4.34039	4.61126	4.11595	3.92975	5.04497	8.4701	8.52191	10.6887	0.86571	0.367095	2.11454	0.00384354
MMAR_RS21035	MMAR_4200	LLM class flavin-dependent oxidoreductase	52.8757	49.7648	57.6301	58.4426	74.0716	74.0458	1.13087	0.0528006	1.27608	0.000642975			1.59332	0.788616	1.11691	0.954421	1.11352	1.79687	2.84977	2.19378	3.15028	1.1046	0.743858	2.12011	0.0196095
MMAR_RS01025	MMAR_0210	glycine cleavage system aminomethyltransferase GcvT	19.7455	19.3185	17.963	16.1399	30.5095	29.3524	0.873001	0.117807	1.75533	0.00695385			4.5505	6.22401	5.31893	5.13062	3.6095	4.98005	9.96906	9.83375	9.28572	0.852532	0.311917	2.12013	0.000627437
MMAR_RS12905	MMAR_2585	Tex family protein	99.0435	92.1795	91.3642	95.4723	160.295	163.777	0.977061	0.638484	1.73452	0.00153631			61.7368	58.7089	62.6243	52.5511	60.9871	60.816	119.074	132.956	122.44	0.952391	0.391334	2.14775	0.000185819
MMAR_RS19055	MMAR_3820	HNH endonuclease	208.158	197.073	231.42	211.997	143.809	138.83	1.09423	0.229858	0.637412	0.0152001			0.416319	0.342846	0.45536	0.0872933	0.251144	0.08745	0.315424	0.324973	0.2749	0.350661	0.0145935	2.14915	0.0451578
MMAR_RS22195	MMAR_4433	DUF3419 family protein	137.713	129.717	126.49	127.478	259.805	264.158	0.949667	0.23673	2.0631	0.000273225			15.6752	19.7065	14.8798	15.3947	15.8881	14.7088	32.9756	30.9198	35.7579	0.915047	0.405653	2.16678	0.000243446
MMAR_RS11330	MMAR_2275	heavy metal translocating P-type ATPase	397.574	395.151	361.546	371.667	454.83	459.045	0.924927	0.0292449	1.2464	0.00366256			0.812783	0.601829	0.49024	0.620505	0.720784	0.596582	1.52197	1.53336	1.17482	1.01733	0.919217	2.18289	0.00348478
MMAR_RS04615	MMAR_0939	FAD-binding domain	32.8477	31.3857	33.279	32.7714	38.6091	37.2904	1.02829	0.361238	1.14912	0.0199679			0.449165	0.556092	0.940389	0.463516	0.538769	0.868405	1.659	1.39475	1.20301	0.961475	0.903826	2.2755	0.011849
MMAR_RS22185	MMAR_4431	N-acetyltransferase	154.334	149.214	149.663	148.602	303.237	306.926	0.982596	0.418702	2.04571	0.000151437			6.47265	5.9048	4.73983	4.37582	3.4106	5.71504	9.49719	10.7741	11.8834	0.788762	0.224909	2.38157	0.00292917
MMAR_RS20590	MMAR_4113	haloalkane dehalogenase	24.5126	25.0871	20.1362	19.464	54.3191	54.5647	0.798396	0.00772875	2.74958	0.000106676			3.135	2.13633	3.30318	2.34911	1.88766	2.70261	6.51159	6.24445	4.78536	0.809305	0.277448	2.5278	0.00381173
MMAR_RS20870	MMAR_4167	ESX-1 secretion-associated protein	328.418	350.45	274.692	320.051	512.92	546.348	0.876081	0.237202	1.78105	0.0143963			0.29286	0.24873	0.318779	0.241188	0.281217	0.227755	0.718003	0.622819	0.567105	0.871905	0.230532	2.54336	0.00118814
MMAR_RS03430	MMAR_0696	serine hydrolase domain-containing protein	81.0068	80.7878	84.7017	85.5076	99.8907	103.193	1.05201	0.00970576	1.19314	0.0105238			1.99286	1.04632	1.26909	1.38271	1.89839	1.77661	4.25735	3.9538	5.20155	1.17395	0.485404	2.65193	0.0023789
MMAR_RS07590	MMAR_1536	tetratricopeptide repeat protein	27.0035	24.3243	29.5901	29.9167	31.5203	31.1385	1.15935	0.0938225	1.05297	0.0244892			0.389748	0.177587	0.304174	0.229278	0.172285	0.115726	0.601892	0.352302	0.425314	0.593555	0.165989	2.66681	0.0238522
MMAR_RS01165	MMAR_0238	TetR/AcrR family transcriptional regulator	91.5908	87.4751	99.7033	98.6037	108.064	112.145	1.10745	0.0456875	1.11044	0.0352874			2.28576	2.31303	0.799963	2.92851	0.922786	1.37164	5.47587	3.38812	5.28061	0.967434	0.944207	2.70817	0.0299599
MMAR_RS01260	MMAR_0257	acyl carrier protein	16.8321	14.866	14.8316	13.3325	24.308	27.5913	0.888513	0.289144	1.84274	0.0223523			0.305115	0.259268	0.21375	0.194256	0.156074	0.0698644	0.40941	0.42937	0.368504	0.540003	0.0578374	2.87316	0.00304034
MMAR_RS15310	MMAR_3070	DUF3375 domain-containing protein	83.6225	82.4485	89.34	90.8801	121.517	111.864	1.0852	0.0182218	1.29498	0.0321823			2.99409	2.81089	2.46543	2.0702	1.76393	1.76423	4.9402	6.6329	5.17906	0.676915	0.00864861	2.99233	0.00231118
MMAR_RS20750	MMAR_4145	DUF3558 domain-containing protein	446.256	439.796	439.359	435.417	502.844	506.523	0.987274	0.274707	1.15386	0.0016011			31.8091	11.6186	39.0962	10.7057	11.9216	14.5504	34.6397	43.6834	39.6727	0.450509	0.14256	3.17383	0.000700205
MMAR_RS15400	MMAR_3088	DUF2314 domain-containing protein	67.5639	65.6524	69.1086	69.7943	127.362	123.307	1.04269	0.107369	1.80463	0.00135078			5.85475	5.02914	5.18158	3.38976	4.93283	4.58477	12.4919	15.3534	13.6668	0.803423	0.118807	3.21616	0.000560568
MMAR_RS03480	MMAR_0706	AMP-binding protein	31.8908	29.3055	22.6168	21.9741	42.2734	42.6013	0.728653	0.024783	1.90341	0.000320597			5.27285	6.14658	5.70644	2.76564	2.60305	1.60745	8.13643	6.56943	9.02349	0.407345	0.00155507	3.4015	0.0022527
MMAR_RS15135	MMAR_3033	DUF389 domain-containing protein	155.725	143.485	157.489	161.256	275.729	272.434	1.06529	0.266665	1.71975	0.000475404			0.908673	0.132868	0.373369	0.12376	0.138382	0.13504	0.608677	0.396485	0.470486	0.280712	0.213148	3.7153	0.00448783
MMAR_RS09505	MMAR_1919	acyl-CoA dehydrogenase family protein	32.0318	29.815	21.5692	24.4899	49.7639	49.9975	0.74473	0.0499331	2.16594	0.00296352			2.84019	2.22052	2.47525	0.753428	1.03029	0.902868	3.79184	3.70697	3.13457	0.356502	0.00119788	3.95795	0.000279494
MMAR_RS07270	MMAR_1471	NADH-quinone oxidoreductase subunit M	299.836	288.292	257.041	273.902	303.629	302.748	0.902768	0.107492	1.14207	0.0466223			1.36621	0.928556	0.846456	0.57407	0.533281	0.407499	1.56872	1.76605	3.03155	0.482249	0.0326136	4.2026	0.0247199
MMAR_RS21020	MMAR_4197	NADP-dependent malic enzyme	198.304	194.103	198.883	197.865	270.029	277.21	1.01106	0.420921	1.37931	0.0023148			2.11881	1.90048	2.6447	0.90246	1.89938	1.60297	6.44573	6.78678	6.71198	0.660988	0.110822	4.52789	7.8237e-05
MMAR_RS03485	MMAR_0707	type I polyketide synthase	12.0257	11.3265	10.0229	10.3942	17.1167	17.2259	0.874308	0.065677	1.68206	0.000771508			1.41312	1.59045	1.18213	0.644703	0.556423	0.41499	3.21966	2.56146	1.78417	0.386103	0.00323337	4.68116	0.00917815
MMAR_RS22460	MMAR_4482	class I SAM-dependent methyltransferase	19.7066	19.0157	19.9283	22.6458	33.8896	35.5239	1.09947	0.303249	1.63042	0.0136743			0.156345	0.391844	0.255019	0.210094	0.145642	0.298819	1.32249	0.968755	1.14129	0.814924	0.575787	5.24409	0.00114257
MMAR_RS22190	MMAR_4432	iron-containing redox enzyme family protein	223.184	217.057	192.372	221.069	446.399	451.715	0.939126	0.4575	2.17229	0.00360639			3.08105	2.77522	2.53562	2.04359	2.18894	3.06869	14.9956	19.253	15.7536	0.870031	0.36611	6.84848	0.000457356
MMAR_RS09500	MMAR_1918	lipid-transfer protein	37.6189	34.403	28.3147	29.9922	59.7953	55.5332	0.80957	0.0633641	1.97796	0.00639041			6.76032	8.44817	7.00883	1.0482	1.47293	2.00258	19.2015	27.2232	27.4859	0.203612	0.000578224	16.3385	0.00106792

## Sheet: Table S2 LOS genes expression
Table S5. Expression levels of LOS genes in the indicated strains were determined using RNA-seq and mass spectrometry.
			RNA-seq RPKM												mass spectrometry
			WT + pCtr		ΔB11 + pCtr		ΔB11 + pPb11-B11		ΔB11 + pCtr / WT + pCtr		ΔB11 + pPb11-B11 / ΔB11 + pCtr				WT + pCtr			ΔB11 + pCtr			ΔB11 + pPb11-B11			ΔB11 + pCtr / WT + pCtr		ΔB11 + pPb11-B11 / ΔB11 + pCtr
Gene_symbol	Gene_symbol2	Description	R1	R2	R1	R2	R1	R2	Fold Change	p-value	Fold Change	p-value			R1	R2	R3	R1	R2	R3	R1	R2	R3	Fold Change	p-value	Fold Change	p-value
MMAR_RS11505	MMAR_2309	nucleotide sugar dehydrogenase	258.23	248.074	310.105	313.283	91.7157	90.7459	1.23125	0.00816053	0.292693	5.67713e-05			78.7739	69.9154	68.5459	98.4536	82.3354	97.2842	15.9413	14.5097	13.4838	1.28006	0.0292433	0.157998	0.000118122
MMAR_RS11510	MMAR_2310	NAD(P)-dependent oxidoreductase	277.663	270.843	299.746	333.232	110.402	112.878	1.154	0.132013	0.352746	0.00664977			71.2828	99.4211	100.762	85.0097	87.2677	136.989	31.8251	34.5729	30.6317	1.13925	0.553301	0.313741	0.0141358
MMAR_RS11515	MMAR_2311	glycosyltransferase	173.236	168.564	187.418	203.69	81.8953	82.6773	1.14426	0.100429	0.420786	0.00513143			25.5111	23.7311	23.6286	28.8344	32.2304	32.8731	7.54771	10.4667	9.70187	1.2891	0.00729489	0.295049	0.000133319
MMAR_RS11520	MMAR_2312	NAD(P)-dependent oxidoreductase	38.0905	41.888	43.0238	48.2507	22.4873	22.5515	1.14124	0.222503	0.493444	0.0125423			4.72083	6.48412	5.70489	5.78567	5.68596	6.2609	2.76065	3.36948	2.17887	1.04865	0.638367	0.468574	0.0012504
MMAR_RS11525	MMAR_2313	glycosyltransferase family 2 protein	240.831	233.878	246.195	251.592	122.61	123.316	1.04861	0.119877	0.494037	0.000466754			1.44165	0.526975	0.568353	0.736257	1.50298	0.79682	0.35094	0.347063	0.230371	1.19672	0.689185	0.305782	0.0478981
MMAR_RS11530	MMAR_2314	phytanoyl-CoA dioxygenase family protein	183.297	181.296	182.21	205.038	111.211	110.508	1.06214	0.427057	0.572551	0.0185108			6.04068	7.04712	5.99926	6.35966	7.25802	7.8446	3.1417	0.542491	0.580877	1.12444	0.224244	0.198724	0.00398751
MMAR_RS11535	MMAR_2315	class I SAM-dependent methyltransferase	352.931	321.982	321.364	329.814	208.264	211.53	0.96483	0.536443	0.64467	0.00152941			17.0729	27.0267	24.9681	25.1141	19.5423	26.601	18.1343	17.6909	18.3795	1.0317	0.853905	0.76069	0.0579281
MMAR_RS11540	MMAR_2316	TetR family transcriptional regulator	73.4614	66.4098	67.524	68.5356	61.6991	61.0667	0.97275	0.646143	0.902294	0.00795781			1.11623	1.12168	1.14703	1.26577	1.05311	0.824121	0.986426	0.0648688	1.89703	0.928524	0.562492	0.93806	0.910808
MMAR_RS11545	MMAR_2317	class I SAM-dependent methyltransferase	29.6183	26.4716	30.7475	32.2146	30.81	26.7012	1.12252	0.186337	0.913427	0.337922			1.84067	0.930881	2.18292	1.56863	2.09806	2.5823	1.72397	1.83745	1.3602	1.26129	0.414685	0.787586	0.246477
MMAR_RS11550	MMAR_2318	hypothetical protein	67.0221	67.9329	57.1125	66.1543	54.2876	57.2799	0.913392	0.327179	0.905089	0.344235			1.99321	2.36089	2.38474	1.56571	1.87091	1.77717	2.09416	3.22947	2.00157	0.773694	0.030865	1.40496	0.157215
MMAR_RS11555	MMAR_2319	hypothetical protein	125.988	119.826	118.155	131.67	91.1498	89.3278	1.01632	0.812451	0.722415	0.0365638			2.13511	1.55075	1.11055	2.01678	0.363616	1.13145	1.33657	1.18183	0.660319	0.732182	0.488785	0.905141	0.841223
MMAR_RS11560	MMAR_2320	dTDP-4-amino-4%2C6-dideoxygalactose transaminase	212.376	199.113	184.688	206.992	142.446	139.153	0.951861	0.525008	0.718953	0.0394811			14.4396	10.5275	13.4027	12.591	14.5428	13.0634	8.72639	7.11991	8.23562	1.04763	0.665998	0.599093	0.00207238
MMAR_RS11565	MMAR_2321	acetyltransferase	243.362	223.845	232.866	254.556	153.896	147.218	1.04327	0.560078	0.617768	0.0145171			7.63471	10.0505	9.26325	9.78641	8.60803	8.38078	4.61199	4.52716	5.46525	0.993573	0.948139	0.545445	0.0015507
MMAR_RS11570	MMAR_2322	class I SAM-dependent methyltransferase	285.055	267.285	279.067	306.292	194.733	165.413	1.05978	0.416695	0.615257	0.0301426			6.39635	10.1273	7.33503	8.47815	8.30334	10.4677	4.96692	4.73061	5.74854	1.14211	0.43954	0.566845	0.00659759
MMAR_RS11575	MMAR_2323	DCC1-like thiol-disulfide oxidoreductase family protein	66.8857	65.7106	69.1284	72.7401	51.7919	51.9875	1.06993	0.134706	0.731518	0.00889771			4.78293	4.01734	4.61505	5.05034	4.22643	4.58663	3.43485	3.63831	2.50492	1.0334	0.676923	0.690889	0.0277784
MMAR_RS11580	MMAR_2324	antibiotic biosynthesis monooxygenase	81.9778	79.1004	77.4425	88.7906	82.1754	66.1687	1.032	0.702721	0.892386	0.458158			0.331204	0.38352	0.360797	0.39741	0.377883	0.248108	0.310015	0.275035	0.410636	0.951539	0.742021	0.972919	0.888807
MMAR_RS11585	MMAR_2325	WbqC family protein	172.556	157.335	140.291	152.349	146.648	147.854	0.887079	0.195091	1.00636	0.891982			18.4538	12.3343	19.5269	10.7701	7.58656	16.9105	16.8252	7.1568	13.4526	0.700926	0.229067	1.06146	0.863384
MMAR_RS11595	MMAR_2327	glycosyltransferase family 87 protein	367.347	354.527	367.808	380.593	113.184	112.149	1.03675	0.280484	0.301086	0.00060073			2.25998	2.3112	2.34063	1.24498	3.97464	0.896503	0.527158	1.09567	0.624889	0.88488	0.798756	0.367507	0.262221
MMAR_RS11605	MMAR_2329	3-dehydroquinate synthase family protein	128.631	121.624	143.47	145.952	48.5582	46.7333	1.15651	0.0341859	0.329247	0.000251804			38.5893	36.7089	43.4991	45.1336	46.0096	45.2435	11.5214	16.6218	20.336	1.14806	0.0454606	0.355454	0.000337433
MMAR_RS11615	MMAR_2331	aldolase/citrate lyase family protein	677.697	692.608	796.787	822.595	213.157	200.525	1.18177	0.0140196	0.255456	0.000567473			73.9732	85.5807	85.118	101.211	95.0527	154.005	22.7131	24.5278	20.166	1.43159	0.138977	0.192443	0.00734292
MMAR_RS11620	MMAR_2332	thiamine pyrophosphate-binding protein	238.987	243.01	283.017	288.873	96.8454	97.0394	1.1865	0.00618798	0.339025	0.000240152			35.7898	31.5572	27.9424	35.0543	34.8865	36.739	14.1647	9.55346	16.434	1.11953	0.180532	0.37638	0.000462481
MMAR_RS11625	MMAR_2333	glycosyltransferase family 2 protein	213.742	200.746	248.35	238.489	76.9555	76.058	1.17456	0.0472618	0.3143	0.000878576			23.2687	14.4781	16.9136	20.5388	20.9979	29.5179	6.0914	5.78665	5.29001	1.29993	0.236049	0.241618	0.00358264
MMAR_RS11630	MMAR_2334	glucose-1-phosphate cytidylyltransferase	284.475	268.02	333.441	333.499	89.4102	92.3031	1.20714	0.0200535	0.272458	3.55579e-05			39.4034	31.7928	28.9907	44.6637	33.6843	26.1506	15.814	14.6291	9.93937	1.04304	0.828341	0.38644	0.0195757
MMAR_RS11635	MMAR_2335	lipopolysaccharide biosynthesis protein RfbH	141.716	139.43	159.644	165.179	55.2743	53.0846	1.15535	0.0182868	0.333594	0.00075534			14.0655	16.8165	16.7119	16.5048	17.829	17.0051	11.6815	11.364	6.83913	1.07869	0.271446	0.582103	0.0113374
MMAR_RS11640	MMAR_2336	CDP-glucose 4%2C6-dehydratase	81.4833	79.663	85.3483	96.0712	27.7347	28.6178	1.12581	0.203342	0.31062	0.0073196			2.74764	6.53275	2.8562	8.70878	4.78352	3.66181	0.388762	0.808943	0.936907	1.41342	0.444125	0.124437	0.0312819
MMAR_RS11655	MMAR_2339	class I SAM-dependent methyltransferase	477.273	449.227	525.624	552.866	134.009	115.827	1.16405	0.0602557	0.231654	0.00155856			14.1855	14.0589	14.702	16.0129	16.4073	16.8163	8.87169	8.2318	7.90872	1.14646	0.0023196	0.508001	2.4943e-05
MMAR_RS11660	MMAR_2340	type I polyketide synthase	358.481	352.938	409.137	428.618	93.9303	90.579	1.17758	0.0247508	0.220243	0.000914356			803.243	898.716	807.969	916.516	866.812	880.218	262.93	270.912	265.042	1.0612	0.211179	0.299933	2.04764e-06
MMAR_RS11665	MMAR_2341	AMP-binding protein	427.222	424.568	424.553	421.802	246.421	246.478	0.993618	0.290939	0.582378	6.05998e-05			148.514	165.201	156.312	179.786	156.886	170.23	102.938	98.4654	94.6702	1.07845	0.208517	0.584085	0.000571284
MMAR_RS11675	MMAR_2343	condensation domain-containing protein	240.198	236.846	230.382	258.259	267.2	271.227	1.02431	0.719675	1.10189	0.219158			1.38511	1.6908	1.46706	2.45513	1.24207	1.85763	2.31407	3.55153	2.5357	1.22273	0.404115	1.51243	0.140637
MMAR_RS11680	MMAR_2344	type I polyketide synthase	92.7934	90.9796	91.0424	94.7264	93.7326	93.8581	1.01086	0.674974	1.00981	0.670082			20.4448	17.6362	17.879	21.5184	16.2177	27.2478	16.74	14.5714	16.3683	1.16125	0.414788	0.733717	0.151033
MMAR_RS11685	MMAR_2345	carboxymuconolactone decarboxylase family protein	126.894	123.015	112.633	133.716	149.558	155.852	0.985755	0.883377	1.23974	0.11528			15.1058	18.4108	17.6385	17.8507	17.9554	18.2821	14.7206	17.6328	10.8335	1.05734	0.386391	0.798453	0.139433
MMAR_RS11690	MMAR_2346	nitronate monooxygenase family protein	57.9604	56.4871	59.2057	62.4179	76.9793	73.605	1.0627	0.179392	1.23812	0.0249148			10.3102	11.859	11.6508	14.3568	13.4195	11.7459	11.4797	10.198	11.4041	1.1686	0.10357	0.837048	0.068966
MMAR_RS11700	MMAR_2349	glycosyltransferase family 2 protein	247.366	243.394	254.581	246.746	219.352	219.475	1.02153	0.352068	0.875331	0.0153586			19.1922	20.2758	16.1406	20.4656	12.6835	20.0467	14.7102	14.3669	9.31129	0.956611	0.789217	0.721643	0.183301
MMAR_RS11705	MMAR_2350	class I SAM-dependent methyltransferase	216.738	210.819	210.984	219.609	149.018	148.287	1.0071	0.79895	0.690455	0.00419096			11.9382	4.22133	3.52961	11.42	5.84571	5.09379	2.50282	1.13626	3.07271	1.13562	0.803784	0.300177	0.0659108
MMAR_RS11710	MMAR_2351	glycosyltransferase	171.487	153.106	177.797	200.668	95.7689	86.512	1.16597	0.207776	0.481632	0.0154519			3.91666	3.79643	4.00755	5.83759	6.04466	5.3766	1.35935	1.57391	1.89645	1.47252	0.000868955	0.279839	7.97466e-05
MMAR_RS11725	MMAR_2354	hypothetical protein	304.914	292.237	311.142	343.353	100.335	95.5082	1.09603	0.239444	0.299228	0.00500498			9.59901	15.0324	10.13	9.54573	11.4463	9.47167	3.25186	3.12162	2.17114	0.876366	0.48111	0.280485	0.000561573
MMAR_RS11730	MMAR_2355	condensation domain-containing protein	856.084	808.505	907.054	909.394	242.96	241.815	1.09123	0.0859116	0.266881	3.82675e-06			3.19593	3.5276	3.05595	2.76672	3.33288	3.25367	0.20422	0.477052	0.792141	0.956416	0.563002	0.157529	0.000431201

## Sheet: Table S3 RNAPredator 
Table S6: RNAPredator predicted B11-binding sites on the M. marinum genome.
Genomic Coordinates	Interaction (dot-bracket)	mRNA (start)	mRNA (end)	sRNA (strat)	sRNA (end)	Energy (ΔG,Kj/mol)	Gene annotation	Locus_tag
6232246-6233303	((((((((((((((((((((((((((((((&))))))))))))))))))))))))))))))	-198	-169	1	30	-28.64	phosphoserine phosphatase SerB MMAR	MMAR_5149
4574606-4576809	((((((.((((((&))))))))))))	448	460	67	78	-20.42	hypothetical protein MMAR 3714 MMAR	MMAR_3714
1345826-1346496	((.((((((((((&))))))))))))	358	370	67	78	-20.15	hypothetical protein MMAR 1121 MMAR	MMAR_1121
1346293-1347119	((.(((((((((&)))))))))))	-109	-98	68	78	-19.87	hypothetical protein MMAR 1122 MMAR	MMAR_1122
4104094-4106909	((((((.((((((&))))))))))))	689	701	67	78	-19.71	PE PGRS family protein MMAR	MMAR_3326
c5499045-5497211	((((((((((((((&))))))))))))))	1148	1161	30	43	-19.68	polyketide synthase Pks16 MMAR	MMAR_4476
c572936-571687	((((.(((((((&)))))))))))	673	684	67	77	-19.66	PE PGRS family protein MMAR	MMAR_5555
c173750-172339	((.((((((((&))))))))))	361	371	68	77	-19.27	lipid transfer protein Ltp1 1 MMAR	MMAR_0142
c3789168-3786617	((((((.(((((((.((&)).)))))))))))))	1504	1520	65	80	-19.12	PE PGRS family protein MMAR	MMAR_3105
4267503-4267882	(((((((..(((((&))))))))))))	38	51	67	78	-18.73	transposase MMAR	MMAR_3464
c5155180-5154828	((.((((((((&))))))))))	3	13	68	77	-18.7	hypothetical protein MMAR 5552 MMAR	MMAR_5552
3559564-3562364	(((((..(((((((&))))))))))))	548	561	67	78	-18.53	PE PGRS family protein MMAR	MMAR_2948
3235225-3241781	((((.(((((((&)))))))))))	4218	4229	67	77	-18.36	PE PGRS family protein; PE PGRS50 MMAR	MMAR_2656
3138315-3140341	(((.((((.(((((&))))))))))))	-21	-8	67	78	-18.28	transmembrane serine/threonine protein kinase E PknE MMAR	MMAR_2581
c6190686-6189644	(((((((((&)))))))))	145	153	69	77	-18.13	dihydropteroate synthase 1 FolP1 MMAR	MMAR_5111
2534189-2536353	((((.((((((&))))))))))	633	643	68	77	-18.11	PE PGRS family protein MMAR	MMAR_2103
1452123-1457155	((((.((((((&))))))))))	3570	3580	68	77	-18.03	PE PGRS family protein MMAR	MMAR_1199
c4959596-4958500	(((((((((&)))))))))	396	404	68	76	-17.92	enoyl CoA hydratase; EchA4 2 MMAR	MMAR_4020
c3579439-3576003	(((((((((&)))))))))	-124	-116	33	41	-17.88	transcriptional regulatory protein MMAR	MMAR_2962
c309535-308529	(((((((((....((((.(((((&))))))))))))))))))	-41	-19	64	81	-17.83	short chain type dehydrogenase/reductase MMAR	MMAR_0271
711371-714756	(((((.(((((&))))))))))	1626	1636	68	77	-17.81	PE PGRS family protein MMAR	MMAR_0609
1503507-1504819	((((((((&))))))))	662	669	68	75	-17.46	periplasmic phosphate binding lipoprotein PhoS2 1 MMAR	MMAR_1234
3488900-3490128	((((((((&))))))))	629	636	33	40	-17.44	MCE family protein Mce3B MMAR	MMAR_2883
c4760556-4755518	((((((((((((&))))))))))))	113	124	65	76	-17.33	NAD dependent glutamate dehydrogenase Gdh MMAR	MMAR_3829
2686088-2688126	(((((((..(((&)))..)))))))	-11	0	67	78	-17.29	PE PGRS family protein; PE16 MMAR	MMAR_2235
2294206-2294876	(((((((((&)))))))))	-198	-190	33	41	-17.28	acyltransferase ElaA MMAR	MMAR_1882
c6426162-6425540	(((((((((&)))))))))	-180	-172	33	41	-17.28	hypothetical protein MMAR 5320 MMAR	MMAR_5320
c3091863-3089369	(((((((((&)))))))))	-12	-4	68	76	-17.22	metal cation transporter p type ATPase MMAR	MMAR_2536
c4531641-4530410	(((((((((&)))))))))	747	755	33	41	-17.11	heat shock protein transcriptional repressor HrcA MMAR	MMAR_3684
6454914-6457654	(((((.(((((&))))).)))))	2109	2119	67	77	-17.1	PE PGRS family protein MMAR	MMAR_5344
c5100232-5098443	((((((((&))))))))	-160	-153	69	76	-17.09	dehydrogenase fad flavoprotein GMC oxidoreductase MMAR	MMAR_4141
2758797-2760151	(((((((((&)))))))))	941	949	67	75	-17.08	hypothetical protein MMAR 2294 MMAR	MMAR_2294
1359801-1360873	(((((((((&)))))))))	576	584	33	41	-17.07	hypothetical protein MMAR 1133 MMAR	MMAR_1133
c3031754-3029692	((((.((((((&))))))))))	1732	1742	68	77	-16.97	PE PGRS family protein; PE PGRS15 1 MMAR	MMAR_2490
5579441-5580972	(((((((((&)))))))))	605	613	33	41	-16.96	PE PGRS family protein MMAR	MMAR_4548
722530-725729	((((((..((&))..))))))	1319	1328	68	77	-16.94	membrane protein; IniB MMAR	MMAR_0614
1249614-1251226	(((((((((&)))))))))	890	898	33	41	-16.9	membrane glycosyl transferase MMAR	MMAR_1024
2541168-2542405	(.(((.((((((((((((&)))))))))))).))).)	869	886	64	81	-16.9	Holliday junction DNA helicase RuvB MMAR	MMAR_2111
4691094-4696897	(((.((((.(((((&))))))))))))	798	811	67	78	-16.9	type I modular polyketide synthase MMAR	MMAR_3797
c3809885-3808039	((((.((((((&))))))))))	-14	-4	69	78	-16.89	integrase MMAR	MMAR_3124
4091025-4094122	((((((((&))))))))	1305	1312	70	77	-16.89	PE PGRS family protein MMAR	MMAR_3316
c5764439-5763034	((((((((&))))))))	400	407	67	74	-16.85	dehydratase MMAR	MMAR_4713
c4507896-4507400	((((((((&))))))))	-77	-70	34	41	-16.84	EsaT 6 like protein EsxP 3 MMAR	MMAR_3660
c4510009-4509513	((((((((&))))))))	-77	-70	34	41	-16.84	EsaT 6 like protein EsxP 4 MMAR	MMAR_3663
2089528-2090018	((.(((((.(((((&))))))))))))	-178	-165	67	78	-16.82	hypothetical protein MMAR 1736 MMAR	MMAR_1736
c5574010-5572239	((((.(((((&)))))))))	1478	1487	33	41	-16.81	bifunctional purine biosynthesis protein PurH MMAR	MMAR_4542
6404885-6408345	((.((((.((((.(((((((&))))))).))))))))))	1732	1751	64	81	-16.79	PE PGRS family protein MMAR	MMAR_5306
c5572359-5570768	((((.(((((&)))))))))	-173	-164	33	41	-16.76	magnesium chelatase MMAR	MMAR_4541
2986465-2987855	(((((((((&)))))))))	753	761	67	75	-16.73	acetylornithine aminotransferase ArgD MMAR	MMAR_2465
c5102912-5100082	((((((((&))))))))	2520	2527	69	76	-16.69	hydrolase MMAR	MMAR_4142
c6495533-6489976	((((((((((&))))))))))	4851	4860	66	75	-16.69	polyketide synthase Pks13 MMAR	MMAR_5364
c565632-563405	((((.((((((&))))))))))	538	548	68	77	-16.66	PE PGRS family protein MMAR	MMAR_0478
c3632754-3630635	((..((((((((&)))))))).))	1879	1890	67	77	-16.65	PE PGRS family protein MMAR	MMAR_3008
6482163-6488368	(((((((&)))))))	642	648	71	77	-16.65	PE PGRS family protein MMAR	MMAR_5362
1437739-1438958	((.(((((((((&)))))))))))	452	463	67	77	-16.63	tryptophanyl tRNA synthetase TrpS MMAR	MMAR_1188
6263471-6264060	((((((....(((((&))))).))))))	-92	-78	67	78	-16.57	hypothetical protein MMAR 5183 MMAR	MMAR_5183
c4669114-4659984	((((((((&))))))))	2859	2866	70	77	-16.55	non ribosomal peptide synthetase MMAR	MMAR_3779
2971219-2973089	(((.((((((&)))))))))	-132	-123	33	41	-16.43	PE PGRS family protein MMAR	MMAR_2459
2309649-2310376	((.((((((((&))))))))))	395	405	68	77	-16.4	ribosome binding factor a RbfA MMAR	MMAR_1895
c3903175-3901182	((((((((&))))))))	1045	1052	68	75	-16.37	PE PGRS family protein MMAR	MMAR_3199
c1953707-1951969	((((.((((((&))))))))))	967	977	69	78	-16.33	chaperone protein DnaK1 MMAR	MMAR_1615
957586-958202	(((((((((&)))))))))	5	13	67	75	-16.27	transcriptional regulatory protein MMAR	MMAR_0799
6067964-6072894	((((.(((.(((&))).)))))))	576	587	67	77	-16.23	PE PGRS family protein MMAR	MMAR_4999
2237657-2239020	(((.((((((((&)))))))))))	379	390	68	78	-16.22	4 hydroxy 3 methylbut 2 en 1 yl diphosphate synthase; IspG MMAR	MMAR_1838
5075558-5077341	(((.((((((((&)))))))))))	1016	1027	67	77	-16.15	adenylate cyclase MMAR	MMAR_4120
973283-974718	((((((((&))))))))	612	619	33	40	-16.14	transcriptional regulatory protein MMAR	MMAR_0811
c3388521-3387035	(((((.(((((((&))))))))))))	455	467	67	78	-16.13	cytochrome P450 125A6 Cyp125A6 MMAR	MMAR_2783
c3289452-3286571	((((.(((.(((&))).)))))))	610	621	67	77	-16.07	PE PGRS family protein; PE PGRS9 1 MMAR	MMAR_2695
3260728-3261227	((((........(((((((&)))))))))))	-26	-8	67	77	-16.05	PE family protein; PE19 MMAR	MMAR_2673
1461063-1462564	(((((((.(((&))))))))))	955	965	69	78	-16.05	thymidine phosphorylase DeoA MMAR	MMAR_1205
6408334-6411728	((((((((.((.((((((&)))))).)).))))))))	558	575	64	81	-16.05	PE PGRS family protein MMAR	MMAR_5307
6411791-6415230	((((((((.((.((((((&)))))).)).))))))))	558	575	64	81	-16.05	PE PGRS family protein MMAR	MMAR_5308
c6550575-6545792	(((((((((&)))))))))	2119	2127	33	41	-16.04	ferredoxin dependent glutamate synthase MMAR	MMAR_5413
1582621-1583474	(((((((&)))))))	640	646	72	78	-16.01	thymidylate kinase Tmk MMAR	MMAR_1298
c6364366-6363087	(((((((((&)))))))))	-36	-28	33	41	-15.99	multi functional enzyme with acyl CoA reductase activity AcrA1 1 MMAR	MMAR_5272
844505-851949	((.(((((((&)))))))))	5195	5204	69	77	-15.99	polyketide synthase Pks6 MMAR	MMAR_0707
c3073892-3065269	(((((((&)))))))	3385	3391	34	40	-15.98	non ribosomal peptide synthetase MMAR	MMAR_2518
c5587662-5585153	(((.(((((((&))))))).)))	1831	1841	67	77	-15.93	ATP dependent DNA helicase II UvrD1 MMAR	MMAR_4553
c5918194-5916963	(((((((.((&)))))))))	594	603	33	41	-15.93	phosphate transport integral membrane ABC transporter PstC2 1 MMAR	MMAR_4862
5784847-5786729	((((((((&))))))))	1045	1052	34	41	-15.91	PE PGRS family protein MMAR	MMAR_4735
c342188-337126	((((.((((((&))))))))))	1551	1561	68	77	-15.88	cation transporter ATPase I CtpI MMAR	MMAR_0297
440610-441688	((.((((((((&))))))))))	64	74	68	77	-15.87	hypothetical protein MMAR 0375 MMAR	MMAR_0375
c5382746-5381719	(((((((((&)))))))))	-47	-39	33	41	-15.85	acyl MMAR	acyl-MMAR_4374
c1398716-1396735	(((((((((&)))))))))	1424	1432	33	41	-15.85	PE PGRS family protein MMAR	MMAR_1162
c3915257-3914653	(((((((.(.((&)).))))))))	146	157	68	78	-15.85	regulatory protein MMAR	MMAR_3210
115345-122879	(((((((((((&)))))))))))	1984	1994	31	41	-15.84	polyketide synthase PKS MMAR	MMAR_0101
2834832-2835799	(((((((((.((&)))))))))))	170	181	67	77	-15.83	rhamnosyl transferase WbbL2 MMAR	MMAR_2349
2231350-2232422	((((((((&))))))))	125	132	68	75	-15.8	integral membrane protein MMAR	MMAR_1832
c5646644-5645143	(((.(((((.(((&)))))))))))	179	191	67	77	-15.77	PPE family protein MMAR	MMAR_4606
c4566087-4564529	(((((((((&)))))))))	-119	-111	33	41	-15.76	isochorismate synthase MbtI MMAR	MMAR_3706
c2289242-2286106	(((((((((&)))))))))	886	894	33	41	-15.7	transmembrane transport protein; MmpL5 1 MMAR	MMAR_1877
1732814-1733310	((((((((&))))))))	240	247	67	74	-15.69	hypothetical protein MMAR 1430 MMAR	MMAR_1430
c5613325-5610813	((((((((&))))))))	1281	1288	68	75	-15.69	ATP dependent DNA ligase MMAR	MMAR_4573
229116-229807	(.((((((((&)))))))).)	132	141	68	77	-15.68	hypothetical protein MMAR 0200 MMAR	MMAR_0200
c6181324-6178578	((((.((((((&))))))))))	473	483	69	78	-15.66	ATP dependent protease ATP binding subunit ClpC1 MMAR	MMAR_5100
c6217790-6216373	((((((.((.(((&))).))))))))	44	56	67	78	-15.65	hypothetical protein MMAR 5136 MMAR	MMAR_5136
c3838046-3836218	((.(((((((&)))))))))	1146	1155	69	77	-15.64	medium chain fatty acid CoA ligase MMAR	MMAR_3151
c6178575-6177005	((((((((.((.((((((&)))))).)).))))))))	940	957	64	81	-15.64	PE PGRS family protein MMAR	MMAR_5099
c4875590-4874065	(((((.((((((&)))))))))))	1215	1226	67	77	-15.63	acetylornithine deacetylase ArgE MMAR	MMAR_3957
c4527035-4526137	((((((((&))))))))	448	455	34	41	-15.58	putative regulatory protein MMAR	MMAR_3679
809557-810731	((((((((((&))))))))))	833	842	31	40	-15.54	glycolipid sulfotransferase MMAR	MMAR_0676
99726-103084	(((((((((&)))))))))	281	289	33	41	-15.52	polyketide synthase MMAR	MMAR_0098
3852226-3852671	(((.((((((&)))))))))	158	167	69	77	-15.51	hypothetical protein MMAR 5567 MMAR	MMAR_5567
3041993-3043038	(((((((((&)))))))))	278	286	33	41	-15.47	cytotoxin/hemolysin; TlyA MMAR	MMAR_2499
1075615-1077746	(((((((((((&)))))))))))	374	384	66	76	-15.46	hypothetical protein MMAR 0884 MMAR	MMAR_0884
2328033-2328544	(((((((((&)))))))))	56	64	67	75	-15.46	hypothetical protein MMAR 1912 MMAR	MMAR_1912
2441928-2443333	((.(((((((&)))))))))	833	842	69	77	-15.42	SAM dependent methyltransferase MMAR	MMAR_2025
c5597933-5596024	(((((...(((((((&))))))))))))	577	591	67	78	-15.41	PE PGRS family protein MMAR	MMAR_4561
325097-327039	((((((((&))))))))	7	14	33	40	-15.4	membrane associated phospholipase C 2 PlcB 3 MMAR	MMAR_0284
c6439531-6437142	(((((((((&)))))))))	1709	1717	33	41	-15.4	PPE family protein MMAR	MMAR_5331
c4291252-4289010	(((((((((&)))))))))	957	965	67	75	-15.39	hypothetical protein MMAR 3483 MMAR	MMAR_3483
c4600348-4598583	((((((((&))))))))	1434	1441	69	76	-15.39	membrane metal binding protein ComEC MMAR	MMAR_3735
5891428-5891957	((((..((((((&)))))).))))	-86	-75	67	77	-15.39	hypothetical protein MMAR 4835 MMAR	MMAR_4835
1655103-1656229	(((((((.(((&))))))))))	-18	-8	69	78	-15.35	NADH pyrophosphatase NudC MMAR	MMAR_1361
c3725747-3724420	((((((((&))))))))	311	318	34	41	-15.34	dipeptidase PepE MMAR	MMAR_3075
4991259-4992313	(((.(((.((((&))))))))))	736	747	68	77	-15.33	integral membrane protein YrbE3B 1 MMAR	MMAR_4050
4995999-4997545	(((((((&)))))))	812	818	33	39	-15.32	MCE family protein Mce3D 1 MMAR	MMAR_4054
1999721-2000265	(((.(((((((&))))))))))	-102	-92	69	78	-15.31	transcriptional regulatory protein MMAR	MMAR_1653
c5013768-5010977	((((((((&))))))))	2029	2036	34	41	-15.3	glycogen phosphorylase GlgP MMAR	MMAR_4070
c330356-328780	(((((((&)))))))	1162	1168	35	41	-15.29	lignin peroxidase LipJ MMAR	MMAR_0286
4299706-4301507	((((((((&))))))))	-13	-6	70	77	-15.28	PE PGRS family protein MMAR	MMAR_3494
404639-405474	((((.((((((((...(((((((((((((&)))))))))))))))))))))))))	458	486	56	80	-15.28	TetR family transcriptional regulator MMAR	MMAR_0355
c5208148-5207613	(((((((.(&).)))))))	53	61	69	77	-15.27	hypothetical protein MMAR 4227 MMAR	MMAR_4227
788011-789101	((((..((((((((((((&)))))))))))).))))	68	85	64	80	-15.26	carbon monoxyde dehydrogenase (medium chain); CoxM MMAR	MMAR_0655
2406059-2407131	((((((((&))))))))	431	438	68	75	-15.25	diaminopimelate epimerase DapF MMAR	MMAR_1987
c4088384-4087255	((((.(((((.((&)))))))))))	579	591	68	78	-15.22	hypothetical protein MMAR 3313 MMAR	MMAR_3313
6155781-6156739	((((((((&))))))))	165	172	34	41	-15.19	lactam utilization protein LamB MMAR	MMAR_5076
c5098553-5097103	((((((((&))))))))	1091	1098	69	76	-15.16	hydrolase MMAR	MMAR_4140
842739-844708	((((((((&))))))))	-66	-59	34	41	-15.14	fatty acyl AMP ligase FadD30 MMAR	MMAR_0706
1419644-1421286	(((((((((&)))))))))	669	677	67	75	-15.14	oxidoreductase MMAR	MMAR_1179
2034065-2035101	((((.((((((&)))))).))))	-122	-112	67	77	-15.14	hypothetical protein MMAR 1687 MMAR	MMAR_1687
c3880016-3859153	(((.(((((((&))))))))))	11807	11817	69	78	-15.13	non ribosomal peptide synthetase MMAR	MMAR_3176
6060376-6064802	((((.(((.(((&))).)))))))	2388	2399	67	77	-15.13	PE PGRS family protein MMAR	MMAR_4995
c4489258-4487502	(((((((((&)))))))))	117	125	67	75	-15.1	integral membrane transport protein MMAR	MMAR_3642
c4633330-4631088	(((((((((&)))))))))	699	707	67	75	-15.1	glutamine dependent NAD(+) synthetase NadE MMAR	MMAR_3759
2381869-2383745	(((((((((&)))))))))	38	46	33	41	-15.09	hydrolase MMAR	MMAR_1963
c5428403-5426572	((((.((((((&)))))).))))	421	431	67	77	-15.08	medium chain fatty acid CoA ligase FadD14 MMAR	MMAR_4412
c3806640-3805913	((((((((&))))))))	124	131	67	74	-15.07	hypothetical protein MMAR 3122 MMAR	MMAR_3122
3191018-3192864	(((...(((((((&))))))))))	-136	-124	69	78	-15.06	hypothetical protein MMAR 2616 MMAR	MMAR_2616
c38972-38104	(((((..((((&))))..)))))	365	375	67	77	-15.05	ABC transporter permease MMAR	MMAR_0035
2406978-2408692	(((((((&)))))))	1505	1511	69	75	-15.02	GTP binding protein HflX MMAR	MMAR_1988
c5213500-5212737	((((.(((((&)))))))))	137	146	69	77	-15.02	hypothetical protein MMAR 4233 MMAR	MMAR_4233
c6103169-6102124	(((..(((((((&))))))).)))	645	656	67	77	-15.01	hypothetical protein MMAR 5026 MMAR	MMAR_5026
c4598770-4597593	((((((((&))))))))	-144	-137	69	76	-15	DNA polymerase III; delta subunit HolA MMAR	MMAR_3734
c6633719-6632833	(((((((&)))))))	668	674	35	41	-15	glucose inhibited division protein B Gid MMAR	MMAR_5483
1145306-1146528	((((((.(((&)))))))))	241	250	33	41	-14.99	transcriptional regulator MMAR	MMAR_0942
c3377950-3377316	((((((.((((&)))).))))))	276	286	67	77	-14.98	hypothetical protein MMAR 2771 MMAR	MMAR_2771
3589377-3591604	(((((((&)))))))	1680	1686	71	77	-14.97	PE PGRS family protein MMAR	MMAR_2969
2637490-2638784	((((((((&))))))))	1081	1088	69	76	-14.96	glycolipid sulfotransferase MMAR	MMAR_2191
c1115908-1112418	(((((((&)))))))	2874	2880	35	41	-14.94	lantibiotic modifying enzyme MMAR	MMAR_0918
c3536581-3534978	((((((((&))))))))	817	824	34	41	-14.93	ferredoxin reductase MMAR	MMAR_2931
c6450969-6449408	((((..((((((((&))))))))..))))	290	303	66	79	-14.92	hypothetical protein MMAR 5340 MMAR	MMAR_5340
4187233-4189922	(((((((&)))))))	720	726	71	77	-14.91	PE PGRS family protein MMAR	MMAR_3400
c6022775-6022093	((.(((((((&)))))))))	243	252	69	77	-14.91	hypothetical protein MMAR 4957 MMAR	MMAR_4957
c6184594-6183576	((((.((((((&)))))).))))	-43	-33	67	77	-14.89	hypothetical protein MMAR 5103 MMAR	MMAR_5103
1585760-1587738	((((((((&))))))))	987	994	33	40	-14.88	lipoprotein LpqB MMAR	MMAR_1301
1701768-1702417	((((((.(.((((&)))).)))))))	-186	-174	67	78	-14.88	hypothetical protein MMAR 1401 MMAR	MMAR_1401
3005875-3009164	(((((((.((&)).)))))))	-94	-85	67	76	-14.86	polyketide synthase Pks9 MMAR	MMAR_2473
c3858813-3855755	((((((((((((((((((.(((((&)))))))))))))))))....))))))	1185	1208	20	46	-14.86	transmembrane transport protein MmpL4 5 MMAR	MMAR_3174
5410795-5413727	(((.(((((((&))))))))))	899	909	69	78	-14.86	PE PGRS family protein MMAR	MMAR_4399
c4060143-4059305	((.(((((((&)))))))))	594	603	33	41	-14.84	hypothetical protein MMAR 3292 MMAR	MMAR_3292
4056023-4058403	((((.(((.(((&))).)))))))	672	683	67	77	-14.82	PE PGRS family protein MMAR	MMAR_3290
4628193-4630975	((((((((.(((((.(((&))).))))).))))))))	2514	2531	64	81	-14.8	PE PGRS family protein MMAR	MMAR_3758
c4038982-4037157	((.((((.(((((&)))))))))))	-76	-64	67	77	-14.79	fatty acyl AMP ligase MMAR	MMAR_3272
2638584-2639797	((((((((&))))))))	-13	-6	69	76	-14.75	glycolipid sulfotransferase MMAR	MMAR_2192
3135889-3137456	(((((((.(((&))))))))))	79	89	69	78	-14.74	amino acid transporter PotE MMAR	MMAR_2579
2462395-2463344	((((((((&))))))))	149	156	68	75	-14.72	methyltransferase MMAR	MMAR_2041
c2188716-2186780	((((((((&))))))))	-15	-8	69	76	-14.71	hypothetical protein MMAR 1790 MMAR	MMAR_1790
c1880497-1879353	((((((((&))))))))	695	702	33	40	-14.69	tRNA delta(2) isopentenylpyrophosphate transferase MiaA 1 MMAR	MMAR_1561
2050250-2051931	(((((.((((&)))))))))	800	809	33	41	-14.68	glutamyl tRNA (Gln) amidotransferase (subunit A); GatA MMAR	MMAR_1702
c5373448-5372448	((((((.(((((&)))))))))))	362	373	68	78	-14.68	hypothetical protein MMAR 4365 MMAR	MMAR_4365
84693-87637	((((((((&))))))))	688	695	69	76	-14.67	transcriptional regulatory protein MMAR	MMAR_0085
1421334-1431313	((.(((((((&)))))))))	2225	2234	69	77	-14.66	Fatty acyl AMP ligase FadD28 1 and polyketide synthase MMAR	MMAR_1180
c936521-935407	(((((((((&)))))))))	194	202	33	41	-14.65	enoyl CoA hydratase EchA2 MMAR	MMAR_0778
562027-563393	((((((((&))))))))	23	30	70	77	-14.64	integral membrane acyltransferase MMAR	MMAR_0477
744383-746664	((((.((((((&)))))).))))	318	328	67	77	-14.64	high affinity K+ transport system; ATPase chain B; KdpB MMAR	MMAR_0632
1552029-1552948	((((...((((((&))))))))))	198	210	68	77	-14.64	hypothetical protein MMAR 1270 MMAR	MMAR_1270
3248890-3250613	(((((((((&)))))))))	-135	-127	33	41	-14.64	hypothetical protein MMAR 2664 MMAR	MMAR_2664
6447285-6449287	(((((((&)))))))	557	563	35	41	-14.64	PE PGRS family protein MMAR	MMAR_5339
c5788433-5786962	((((((((&))))))))	429	436	68	75	-14.62	cytochrome P450 150A5 Cyp150A5 MMAR	MMAR_4737
c3595216-3594195	((.((((((((&)))))))).))	-93	-83	67	77	-14.61	O methyltransferase MMAR	MMAR_2971
2292728-2294409	(((((((((&)))))))))	1280	1288	33	41	-14.57	malate quinone oxidoreductase Mqo MMAR	MMAR_1881
122676-129469	(((((((((((&)))))))))))	214	224	31	41	-14.56	polyketide synthase PKS MMAR	MMAR_0102
2088537-2089702	(((((.(((((&))))).)))))	816	826	67	77	-14.54	thiamine monophosphate kinase ThiL MMAR	MMAR_1735
2890866-2892409	((((((((&))))))))	953	960	33	40	-14.53	histidinol dehydrogenase HisD MMAR	MMAR_2395
4992118-4993778	(((.(((.((((&))))))))))	-123	-112	68	77	-14.53	MCE family protein Mce3A 1 MMAR	MMAR_4051
c6633036-6631703	((((((((&))))))))	-14	-7	69	76	-14.51	chromosome partitioning protein ParA MMAR	MMAR_5482
c4320447-4319432	((((((.(((&)))))))))	132	141	33	41	-14.5	oxidoreductase MMAR	MMAR_3513
2177070-2180872	((((((.((((&))))))))))	3185	3195	68	77	-14.48	chromosome partition protein Smc MMAR	MMAR_1785
2089815-2090698	((((((((&))))))))	-11	-4	34	41	-14.46	uracil DNA glycosylase Ung MMAR	MMAR_1737
c5426664-5425406	((.((((((&))))))))	-8	0	33	40	-14.46	hypothetical protein MMAR 4411 MMAR	MMAR_4411
196300-197597	(((.(((((&))))))))	-176	-168	70	77	-14.42	hypothetical protein MMAR 0165 MMAR	MMAR_0165
c5023212-5022341	((((((((((&))))))))))	354	363	66	75	-14.39	hypothetical protein MMAR 4077 MMAR	MMAR_4077
4043966-4044825	(((((((((&)))))))))	-190	-182	33	41	-14.38	hypothetical protein MMAR 3280 MMAR	MMAR_3280
c4727731-4726251	((((((((&))))))))	-58	-51	34	41	-14.38	ATP dependent Clp protease ATP binding subunit ClpX MMAR	MMAR_3805
5686055-5687604	((((((((&))))))))	339	346	34	41	-14.38	two component sensor histidine kinase PrrB MMAR	MMAR_4634
c3424007-3420742	(((((((((&)))))))))	1136	1144	33	41	-14.37	PPE family protein MMAR	MMAR_2822
c6013129-6010518	((((.((((((&))))))))))	525	535	68	77	-14.37	arylsulfatase AtsD MMAR	MMAR_4950
6589763-6591066	((...(((((.((((&)))))))))))	975	989	67	77	-14.37	PPE family protein MMAR	MMAR_5448
c2594610-2593868	((((.((((&)))).))))	-186	-178	33	41	-14.36	transcriptional regulator MMAR	MMAR_2152
c4822200-4818419	(((.((((((&)))))))))	1193	1202	33	41	-14.36	bacteriophage membrane protein MMAR	MMAR_3882
c1418127-1416734	((((((((&))))))))	865	872	34	41	-14.35	oxidoreductase MMAR	MMAR_1175
3246029-3246486	(((((((((&)))))))))	160	168	33	41	-14.35	hypothetical protein MMAR 2662 MMAR	MMAR_2662
3266508-3267919	((.(((((((&)))))))))	572	581	69	77	-14.35	hypothetical protein MMAR 2679 MMAR	MMAR_2679
c4289181-4288010	(((.((((((((&)))))))))))	141	152	68	78	-14.35	phosphofructokinase; PfkB 1 MMAR	MMAR_3482
1196827-1201226	((((((((&))))))))	1502	1509	68	75	-14.34	alpha mannosidase MMAR	MMAR_0985
c5159231-5157316	((((.(((((&)))))))))	420	429	33	41	-14.34	cold shock DEAD box protein; DeaD MMAR	MMAR_4189
819527-820155	((.(((((((&)))))))))	236	245	69	77	-14.33	hypothetical protein MMAR 0687 MMAR	MMAR_0687
c6385705-6384267	((((((((&))))))))	537	544	69	76	-14.33	hydrolase MMAR	MMAR_5289
1270578-1271482	((((((((&))))))))	248	255	68	75	-14.32	hypothetical protein MMAR 1042 MMAR	MMAR_1042
2643749-2645076	(((((((&)))))))	1004	1010	33	39	-14.32	carbamoyl phosphate synthase small chain CarA MMAR	MMAR_2198
c3171201-3170153	(((((((((&)))))))))	315	323	33	41	-14.32	short chain dehydrogenase MMAR	MMAR_2600
c5111715-5109713	((((((((&).)))))))	1133	1140	33	41	-14.32	PE PGRS family protein MMAR	MMAR_4149
3284883-3286525	(((((((((&)))))))))	1367	1375	67	75	-14.3	flavoprotein MMAR	MMAR_2694
c4316489-4315576	(((((((.(((&))).)))))))	-53	-43	68	78	-14.3	short chain alcohol dehydrogenase MMAR	MMAR_3509
c929239-926142	(((.((((((&)))))))))	2519	2528	33	41	-14.29	transmembrane transport protein MmpL5 2 MMAR	MMAR_0771
2748263-2749014	(((.(((((((((&))))))))))))	322	334	67	78	-14.29	hypothetical protein MMAR 2283 MMAR	MMAR_2283
2836418-2837367	(((((((((&)))))))))	557	565	67	75	-14.29	glycosyl transferase MMAR	MMAR_2351
2489562-2492080	((.(((.(((.((((..((((((((((&))))).)))))..)))))))))).))	571	597	56	81	-14.28	PE PGRS family protein MMAR	MMAR_2067
c5236344-5234513	((((((.(.(((&))).).))))))	503	514	67	78	-14.28	pyrroline 5 carboxylate dehydrogenase; RocA MMAR	MMAR_4253
358682-360894	(((((.(((((((&))))))))))))	458	470	66	77	-14.27	transmembrane acyltransferase MMAR	MMAR_0312
c3764907-3747926	((((....(((((((((((((((((&))))))))))))))))).))))	15339	15363	53	74	-14.27	non ribosomal peptide synthetase MMAR	MMAR_3097
c6261543-6260744	(((((((.((&)))))))))	-156	-147	67	75	-14.26	putative response regulatory protein MMAR	MMAR_5178
c6634420-6633672	(((((.((((&)))).)))))	247	256	68	77	-14.26	hypothetical protein MMAR 5484 MMAR	MMAR_5484
3332224-3333218	(((((((&)))))))	302	308	34	40	-14.25	molybdenum transport integral membrane protein ABC transporter ModB MMAR	MMAR_2732
3025653-3026464	(((((((&)))))))	73	79	34	40	-14.24	3 methyladenine DNA glycosylase; Mpg MMAR	MMAR_2487
5081591-5083542	((((..(((((&)))))..))))	-198	-188	67	77	-14.23	putative transport protein MMAR	MMAR_4126
c5223015-5221634	((.((((((((&))))))))))	883	893	68	77	-14.23	PPE family protein; PPE18 MMAR	MMAR_4240
c3377501-3376468	((((((.((((&)))).))))))	-173	-163	67	77	-14.22	short chain type dehydrogenase/reductase MMAR	MMAR_2770
5355765-5357995	((((((((&))))))))	187	194	34	41	-14.22	hypothetical protein MMAR 4351 MMAR	MMAR_4351
c5391264-5390681	(((((.((((&)))).)))))	133	142	68	77	-14.22	hypothetical protein MMAR 4382 MMAR	MMAR_4382
c1869476-1867237	((((..(((((((&)))))))))))	846	858	67	77	-14.21	PPE family protein MMAR	MMAR_1550
c5341845-5340404	(((((((&)))))))	974	980	34	40	-14.21	hypothetical protein MMAR 4333 MMAR	MMAR_4333
c2838419-2837485	(((((..(((((((&))))))).)))))	-16	-3	66	78	-14.2	hypothetical protein MMAR 2352 MMAR	MMAR_2352
2032105-2033261	((((((((&))))))))	670	677	34	41	-14.19	electron transfer flavoprotein (alpha subunit) FixB MMAR	MMAR_1685
2131980-2132992	(((.((((((((((&)))))))))).)))	-194	-181	31	44	-14.18	methyltransferase MMAR	MMAR_1766
c589996-585618	((((((((&))))))))	2091	2098	34	41	-14.17	transmembrane protein MMAR	MMAR_0496
3262092-3263194	((((((((&))))))))	585	592	70	77	-14.17	hypothetical protein MMAR 2676 MMAR	MMAR_2676
c6247869-6246887	((((((((&))))))))	7	14	33	40	-14.15	endonuclease III Nth MMAR	MMAR_5162
c523925-520843	(((((.(((((((.((((((((((&)))))).)))).))))))))))))	8	31	20	43	-14.15	transmembrane transport protein MmpL3 MMAR	MMAR_0446
4043095-4044134	(((((((((&)))))))))	681	689	33	41	-14.15	hypothetical protein MMAR 3279 MMAR	MMAR_3279
c5857390-5856885	(((((((&)))))))	-37	-31	34	40	-14.14	hypothetical protein MMAR 4804 MMAR	MMAR_4804
c4323606-4321262	((((((((&))))))))	1859	1866	33	40	-14.13	maltooligosyltrehalose synthase TreX 1 MMAR	MMAR_3515
2519654-2520450	(((((((&)))))))	-124	-118	33	39	-14.12	glutamine amidotransferase SnoP MMAR	MMAR_2096
c3345322-3344265	((..(((((((&)))))))..))	-15	-5	68	78	-14.1	short chain type dehydrogenase MMAR	MMAR_2743
c1751486-1746835	(((.((((.((((&)))).)))))))	435	447	66	77	-14.1	PE PGRS family protein MMAR	MMAR_1442
959889-960769	(((((((&)))))))	-14	-8	33	39	-14.09	deoxyribose phosphate aldolase DeoC MMAR	MMAR_0803
c3929519-3927931	((((.(((((&)))))))))	248	257	70	78	-14.09	3 deoxy D arabino heptulosonate 7 phosphate synthase AroG MMAR	MMAR_3222
2666485-2667374	(((((((((&)))))))))	-151	-143	67	75	-14.08	ribulose phosphate 3 epimerase Rpe MMAR	MMAR_2217
3369277-3373943	((.(((((((&)))))))))	2360	2369	69	77	-14.08	non ribosomal peptide synthetase MMAR	MMAR_2766
c4498590-4497020	(((((((&)))))))	837	843	69	75	-14.08	deoxyguanosine triphosphate triphosphohydrolase Dgt MMAR	MMAR_3651
c6367730-6365728	(((((((&)))))))	195	201	33	39	-14.08	long chain fatty acid CoA ligase FadD15 1 MMAR	MMAR_5275
c4973412-4972466	((.(((((((&))))))).))	160	169	68	77	-14.06	3 oxoacyl MMAR	3-oxoacyl-MMAR_4033
c4261228-4260300	((((.(.((((((&)))))))))))	-83	-71	67	77	-14.06	monophosphatase CysQ 1 MMAR	MMAR_3456
c6425361-6425006	(((.(((((&))))).)))	116	124	33	41	-14.06	hypothetical protein MMAR 5318 MMAR	MMAR_5318
c6635648-6634333	((((((..((((&))))..))))))	-82	-71	67	78	-14.06	transmembrane protein MMAR	MMAR_5485
1832842-1834799	(((((.(((&))).)))))	1713	1721	67	75	-14.05	two component sensor histidine kinase DevS MMAR	MMAR_1517
c4645386-4644920	(((((((&)))))))	63	69	33	39	-14.05	50S ribosomal protein L27 RpmA MMAR	MMAR_3766
c2261645-2260030	((((.(((((&)))))))))	275	284	70	78	-14.04	3 deoxy D arabino heptulosonate 7 phosphate synthase AroG 1 MMAR	MMAR_1854
2722139-2723193	(((.(((((((&))))))))))	658	668	69	78	-14.04	hypothetical protein MMAR 2260 MMAR	MMAR_2260
1672742-1675245	((((((((&))))))))	559	566	34	41	-14.01	arylsulfatase AtsD 1 MMAR	MMAR_1375
c5073812-5072707	((((((((((&))))))))))	438	447	66	75	-14	putative regulatory protein MMAR	MMAR_4117
c5702215-5700330	(((((((((&)))))))))	1068	1076	67	75	-13.99	NADPH adrenodoxin oxidoreductase FprB MMAR	MMAR_4646
1268255-1270824	(((.((((((&)))))))))	521	530	69	77	-13.98	arylsulfatase AtsA MMAR	MMAR_1041
2558438-2560350	((((((.(((&))).))))))	1669	1678	68	77	-13.97	ABC type dipeptide transport system; periplasmic component MMAR	MMAR_2122
c3706014-3703472	((((..((((((&))))))..))))	1383	1394	67	78	-13.96	hypothetical protein MMAR 3061 MMAR	MMAR_3061
c6001244-5999599	((((((((&))))))))	1368	1375	68	75	-13.95	two component system response phosphate sensor kinase; PhoR MMAR	MMAR_4941
c5190749-5190184	(((((((&)))))))	-7	-1	70	76	-13.94	protein TatB MMAR	MMAR_4213
3261371-3261867	((((((((&))))))))	-129	-122	71	78	-13.94	EsaT 6 like protein EsxM MMAR	MMAR_2674
c517547-514330	((((..(((((((&)))))))))))	1730	1742	67	77	-13.93	transmembrane transport protein MmpL11 MMAR	MMAR_0442
6315123-6317143	((((((.((((&)))).))))))	1412	1422	68	78	-13.93	2 isopropylmalate synthase LeuA MMAR	MMAR_5225
6275823-6276604	((((.(((((&)))))))))	-23	-14	69	77	-13.91	formate dehydrogenase; alpha subunit; selenocysteine containing MMAR	MMAR_5194
c4569398-4568026	(((((((&)))))))	829	835	33	39	-13.9	oxygen independent coproporphyrinogen III oxidase HemN MMAR	MMAR_3709
2036738-2038011	(((((((&)))))))	961	967	34	40	-13.89	tRNA (5 methylaminomethyl 2 thiouridylate) methyltransferase TrmU MMAR	MMAR_1690
2101594-2105189	((((((((&))))))))	2756	2763	34	41	-13.89	pyruvate carboxylase Pca MMAR	MMAR_1749
c2270611-2268021	((((.((((((&))))))))))	1640	1650	69	78	-13.89	hydrogenase maturation factor; HypF MMAR	MMAR_1862
3585753-3587632	(((((.((((&)))))))))	593	602	33	41	-13.89	integral membrane drug efflux protein MMAR	MMAR_2966
c5105487-5104709	(((((.((((&)))))))))	136	145	69	77	-13.88	lipoprotein LprC MMAR	MMAR_4145
1324438-1328318	(((..((((((((&)))))))))))	1449	1461	68	78	-13.87	hypothetical protein MMAR 1102 MMAR	MMAR_1102
c5181095-5179708	((.(((((((&)))))))))	1020	1029	69	77	-13.86	sugar transport ATP binding protein ABC transporter SugC MMAR	MMAR_4203
c5621902-5620590	(((((((.((&)).)))))))	133	142	67	76	-13.85	periplasmic phosphate binding lipoprotein PhoS2 MMAR	MMAR_4580
2355323-2355987	(((((((&)))))))	-143	-137	69	75	-13.84	hypothetical protein MMAR 1939 MMAR	MMAR_1939
c4953104-4951264	((.(((((.((((&)))))))))))	1415	1427	67	77	-13.83	fatty acid CoA ligase MMAR	MMAR_4013
2290030-2291732	((((((((&))))))))	-17	-10	69	76	-13.82	drug transport integral membrane protein MMAR	MMAR_1879
2991946-2993207	(((((.((((&)))))))))	-13	-4	70	78	-13.82	chalcone synthase; Pks10 MMAR	MMAR_2470
6099262-6101165	(((((((&)))))))	806	812	33	39	-13.82	dehydrogenase MMAR	MMAR_5024
1054514-1056039	((((((((&))))))))	921	928	34	41	-13.8	GabA permease (gamma aminobutyrate permease) GabP MMAR	MMAR_0862
5833024-5834837	((((.(((.(((&))).)))))))	1524	1535	67	77	-13.8	dehydrogenase MMAR	MMAR_4780
3173388-3175048	(((....((((((((&)))))))))))	1098	1112	68	78	-13.79	hypothetical protein MMAR 2604 MMAR	MMAR_2604
c5327218-5326176	((((.((((&))))))))	76	84	33	40	-13.79	transposase MMAR	MMAR_4323
c5379363-5377655	((((.(((((&)))))))))	627	636	33	41	-13.79	hypothetical protein MMAR 4370 MMAR	MMAR_4370
1650500-1654005	(((((((&)))))))	2127	2133	35	41	-13.78	ATP dependent DNA helicase MMAR	MMAR_1359
c3627450-3626054	(((((((&)))))))	949	955	70	76	-13.78	PPE family protein MMAR	MMAR_3005
4364061-4366438	(((..((((((((&)))))))).)))	1540	1552	67	78	-13.76	hypothetical protein MMAR 3549 MMAR	MMAR_3549
6567310-6568499	(((((((&)))))))	-79	-73	72	78	-13.75	hypothetical protein MMAR 5428 MMAR	MMAR_5428
c3567350-3566323	((((.(((((&)))))))))	341	350	33	41	-13.73	hypothetical protein MMAR 2953 MMAR	MMAR_2953
1071797-1072791	((((((((((((((&)))).))))))))))	282	295	6	20	-13.72	5' methylthioadenosine phosphorylase; Pnp MMAR	MMAR_0881
c1390351-1388817	(((((((((&)))))))))	-161	-153	32	40	-13.72	hypothetical protein MMAR 1157 MMAR	MMAR_1157
c4645016-4643377	((..((((..(((((((&)))))))..))))..))	1221	1237	65	81	-13.72	GTP1/OBGfamily GTP binding protein Obg MMAR	MMAR_3765
3302563-3305600	((((((((&))))))))	1732	1739	69	76	-13.71	glycine dehydrogenase GcvB MMAR	MMAR_2708
2175310-2176388	(((((((&)))))))	284	290	34	40	-13.7	formamidopyrimidine DNA glycosylase Fpg MMAR	MMAR_1783
6264253-6265079	((((((((&))))))))	259	266	33	40	-13.7	putative regulatory protein MMAR	MMAR_5185
c2801374-2800374	(((((((&)))))))	-10	-4	68	74	-13.69	hypothetical protein MMAR 2331 MMAR	MMAR_2331
1399851-1402786	(((.((((&)))))))	1655	1662	71	77	-13.68	putative regultory protein MMAR	MMAR_1165
c5851419-5850263	((((((((&))))))))	711	718	68	75	-13.68	oxidoreductase MMAR	MMAR_4796
c43456-42288	((.(((((((&)))))))))	279	288	33	41	-13.67	hypothetical protein MMAR 0040 MMAR	MMAR_0040
4801031-4802094	((.(((((((&)))))))))	740	749	33	41	-13.67	integral ABC type transport protein MMAR	MMAR_3863
c6126858-6125498	(((((((&)))))))	692	698	72	78	-13.67	acetyl CoA acetyltransferase FadA6 1 MMAR	MMAR_5045
c54082-52875	((((((((&))))))))	983	990	69	76	-13.66	hypothetical protein MMAR 0054 MMAR	MMAR_0054
c4740354-4738436	(((((((&).))))))	1167	1173	33	40	-13.66	PE PGRS family protein; PE PGRS59 MMAR	MMAR_3816
1201647-1202755	((((((((&))))))))	744	751	68	75	-13.65	carbohydrate kinase MMAR	MMAR_0987
c6037494-6036461	(((((((&)))))))	147	153	34	40	-13.64	hypothetical protein MMAR 4973 MMAR	MMAR_4973
c6428400-6426029	(((.(((((.(((((((((((&))))))))))).))))).)))	1242	1262	59	79	-13.61	PE PGRS family protein MMAR	MMAR_5321
5805566-5806596	(((((.((((&)))))))))	20	29	33	41	-13.6	short chain type dehydrogenase/reductase MMAR	MMAR_4755
c81216-78908	((.(((((.(((&))).))))).))	1701	1712	67	78	-13.59	carbon monoxyde dehydrogenase (large chain); CoxL 2 MMAR	MMAR_0080
c6600863-6598333	(((((((((&)))))))))	-16	-8	66	74	-13.59	hypothetical protein MMAR 5455 MMAR	MMAR_5455
494279-495318	(((.(((((((&))))))))))	604	614	69	78	-13.59	lysophospholipase MMAR	MMAR_0427
4359176-4362492	(((((((&)))))))	313	319	67	73	-13.59	serine/threonine protein kinase transcriptional regulatory protein MMAR	MMAR_3547
c5500334-5499211	((((....((((((&))))))))))	574	587	69	78	-13.58	4 diphosphocytidyl 2 C methyl D erythritol kinase IspE MMAR	MMAR_4477
c709767-708134	((((.(((.((&)).)))))))	421	431	68	77	-13.57	PE PGRS family protein; PE PGRS9 5 MMAR	MMAR_0607
c1081796-1080487	(((((.(((&))).)))))	490	498	67	75	-13.57	O succinylbenzoic acid CoA ligase; MenE MMAR	MMAR_0888
c5260269-5258558	(((((.((((&)))))))))	-107	-98	69	77	-13.57	hypothetical protein MMAR 4271 MMAR	MMAR_4271
1910859-1912690	((((((((&))))))))	-22	-15	68	75	-13.56	phosphoglucomutase PgmA MMAR	MMAR_1591
c4578147-4576838	(((((((&)))))))	1098	1104	70	76	-13.56	sulfate transport ATP binding protein ABC transporter CysA1 MMAR	MMAR_3715
2414684-2415426	(((((((&)))))))	92	98	35	41	-13.55	hypothetical protein MMAR 1993 MMAR	MMAR_1993
452096-453378	(((..((((((&))))))..)))	-17	-7	67	77	-13.54	hypothetical protein MMAR 0386 MMAR	MMAR_0386
590288-591681	(((.((((((&)))))))))	737	746	33	41	-13.54	lipoprotein LpqI MMAR	MMAR_0499
2100140-2101107	(((((.((((&)))))))))	326	335	33	41	-13.53	hypothetical protein MMAR 1747 MMAR	MMAR_1747
c4564528-4563525	(((.((((((&)))))))))	233	242	70	78	-13.51	hypothetical protein MMAR 3705 MMAR	MMAR_3705
c5689706-5688508	((((.((((&))))))))	-2	6	34	41	-13.5	outer membrane protein a OmpA MMAR	MMAR_4637
c2430096-2427932	((((((.(((&)))))))))	519	528	33	41	-13.5	PE PGRS family protein MMAR	MMAR_2010
4348631-4349457	((((((((&))))))))	274	281	34	41	-13.5	hypothetical protein MMAR 3540 MMAR	MMAR_3540
c1727303-1726843	(((((((&)))))))	-6	0	68	74	-13.49	transposase for insertion sequence MMAR	MMAR_1421
c4039651-4039155	(((((.((((&)))))))))	24	33	70	78	-13.49	hypothetical protein MMAR 3273 MMAR	MMAR_3273
2993142-2999704	((((.((((&))))))))	2832	2840	33	40	-13.48	polyketide synthase Pks7 MMAR	MMAR_2471
1675610-1676742	(((((((&)))))))	175	181	35	41	-13.47	hypothetical protein MMAR 1377 MMAR	MMAR_1377
342864-344737	(((((((&)))))))	1339	1345	34	40	-13.46	PE PGRS family protein; PE PGRS1 MMAR	MMAR_0299
2975936-2983359	(((((...((((((((&)))))))))))))	6832	6847	65	77	-13.46	PE PGRS family protein MMAR	MMAR_2461
c3407863-3406422	((.(((((((&)))))))))	1077	1086	33	41	-13.46	PPE family protein MMAR	MMAR_2806
c1203937-1202766	((.((((((&)))))).))	-150	-142	33	41	-13.45	transposase for ISMyma04 MMAR	MMAR_0988
3059150-3060366	(((((((&)))))))	617	623	69	75	-13.44	hypothetical protein MMAR 2514 MMAR	MMAR_2514
c3427013-3426346	(((((.(((&))).)))))	-171	-163	67	75	-13.44	hypothetical protein MMAR 2825 MMAR	MMAR_2825
691076-691878	(((((((&)))))))	585	591	68	74	-13.42	site specific recombinase PinR MMAR	MMAR_0589
c4538140-4534449	((((((.(((&)))))))))	1746	1755	33	41	-13.42	phenyloxazoline synthase MbtB MMAR	MMAR_3689
1479277-1480100	(((.(((((((&))))))))))	-54	-44	69	78	-13.41	uracil phosphoribosyltransferase Upp MMAR	MMAR_1217
c2361883-2359920	(((((((.((&)).)))))))	1459	1468	68	77	-13.41	hypothetical protein MMAR 1945 MMAR	MMAR_1945
633214-634982	((((...((((((&))))))))))	171	183	68	77	-13.4	PPE family protein; PPE3 MMAR	MMAR_0538
c471761-470419	((((.((((((((((&)))))))))).))))	642	656	31	45	-13.38	zinc type alcohol dehydrogenase (E subunit) AdhE MMAR	MMAR_0405
1694734-1695536	(((((((&)))))))	498	504	69	75	-13.38	TetR family transcriptional regulator MMAR	MMAR_1394
c5855202-5854217	(((((.(((((&))))))))))	741	751	68	77	-13.38	lipoprotein; LpqR MMAR	MMAR_4800
c3859208-3858610	(((((((&)))))))	-48	-42	34	40	-13.37	membrane protein MmpS4 MMAR	MMAR_3175
1664352-1665574	((.(((((((&)))))))))	-142	-133	33	41	-13.37	serine protease MMAR	MMAR_1370
3229579-3231065	((((.(((&)))))))	-95	-88	71	77	-13.37	PPE family protein MMAR	MMAR_2650
c3385441-3384570	(((((((&)))))))	34	40	72	78	-13.37	hypothetical protein MMAR 2780 MMAR	MMAR_2780
4178698-4179551	((.(.((((.((((&)))))))))))	-85	-72	68	78	-13.36	methyltransferase MMAR	MMAR_3393
2223983-2229807	(((((.((((..((.((((((((((&)))))).)))).))..)))).)))))	972	996	56	81	-13.35	PE PGRS family protein MMAR	MMAR_1829
c3625815-3625310	((((((.(((&)))..))))))	-11	-2	68	78	-13.33	PE family protein MMAR	MMAR_3003
c5192290-5190576	(((((((((&)))))))))	1017	1025	67	75	-13.33	serine protease HtrA (DegP protein) MMAR	MMAR_4214
c6540318-6539111	((((((((&))))))))	-60	-53	33	40	-13.33	hypothetical protein MMAR 5407 MMAR	MMAR_5407
2641942-2643434	((((..((((&))))..))))	-17	-8	68	77	-13.32	dihydroorotase PyrC MMAR	MMAR_2196
4329002-4331913	(((((((((&)))))))))	55	63	33	41	-13.32	LuxR family transcriptional regulator MMAR	MMAR_3522
c5346396-5345174	(((((.((.(((&))).)).)))))	854	865	67	78	-13.32	6 phosphogluconate dehydrogenase; decarboxylating Gnd2 MMAR	MMAR_4338
c2478195-2475782	(((((..(((((((&))))))))))))	-18	-5	67	78	-13.31	PE PGRS family protein MMAR	MMAR_2053
3052200-3053626	((.(((((((&)))))))))	1100	1109	69	77	-13.31	myo inositol 1 phosphate synthase MMAR	MMAR_2508
4561245-4562407	(((((((&)))))))	409	415	67	73	-13.31	putative transcriptional regulator MMAR	MMAR_3703
c5817615-5816612	(((.(((((((.((&))))))))))))	444	457	67	78	-13.31	short chain dehydrogenase MMAR	MMAR_4765
6154282-6155198	((((......((((((((&))))))))))))	-22	-5	67	78	-13.3	lipoprotein LppH MMAR	MMAR_5074
c982062-981521	(((((((&)))))))	-199	-193	70	76	-13.3	hypothetical protein MMAR 0818 MMAR	MMAR_0818
c585117-584129	((((((.((((&))))))))))	279	289	69	78	-13.28	glycerophosphoryl diester phosphodiesterase GlpQ2 MMAR	MMAR_0494
c5179911-5179118	((.(((((((&)))))))))	-164	-155	69	77	-13.28	hypothetical protein MMAR 4202 MMAR	MMAR_4202
c1960379-1959445	(((.((((((&)))))))))	112	121	69	77	-13.26	transcriptional regulatory protein MMAR	MMAR_1621
3221430-3223507	(((((.((((&)))))))))	680	689	70	78	-13.26	PE PGRS family protein MMAR	MMAR_2645
c3344419-3341817	(((((.(((((((..(((((((((((((&))).)))))))))).))))))).)))))	276	303	20	47	-13.26	D xylulose 5 phosphate Xfp MMAR	MMAR_2742
c4329274-4327128	((.((((((((((&)))))))))).))	681	693	66	78	-13.26	chaperone protein HtpG MMAR	MMAR_3521
c525714-524606	((((.(((&)))))))	106	113	71	77	-13.25	S adenosylmethionine dependentmethyltransferase MMAR	MMAR_0448
146963-149505	((.(((((((&)))))))))	2099	2108	69	77	-13.24	formate dehydrogenase H MMAR	MMAR_0121
635834-636183	((((((((&))))))))	106	113	67	74	-13.24	hypothetical protein MMAR 0540 MMAR	MMAR_0540
3424377-3424987	(((((.((((((((.(((&))).)))))))))))))	258	275	64	80	-13.24	PE PGRS family protein MMAR	MMAR_2823
c5052931-5050866	(((((((&)))))))	538	544	69	75	-13.24	transcription termination factor Rho MMAR	MMAR_4100
496432-498767	(((((.((((&)))).)))))	1408	1417	67	76	-13.22	beta glucosidase BglS MMAR	MMAR_0430
182686-183926	(((((((.(((&))))))))))	741	751	67	76	-13.2	coenzyme F420 dependent oxidoreductase MMAR	MMAR_0154
c3189508-3188793	(((((.((((&)))).)))))	27	36	67	76	-13.19	hypothetical protein MMAR 2613 MMAR	MMAR_2613
5213188-5215532	(((((((&)))))))	982	988	35	41	-13.19	hypothetical protein MMAR 4234 MMAR	MMAR_4234
2907867-2909149	((((((((&))))))))	-46	-39	34	41	-13.18	ionic transporter integral membrane protein ChaA MMAR	MMAR_2409
1695333-1696399	(((((((&)))))))	-101	-95	69	75	-13.18	short chain type dehydrogenase/reductase MMAR	MMAR_1395
c4834154-4833547	(((((......(((((((&))))))))))))	285	302	67	78	-13.18	hypothetical protein MMAR 3893 MMAR	MMAR_3893
2896179-2897164	(((((((&)))))))	71	77	33	39	-13.17	cyclase HisF MMAR	MMAR_2401
c4787912-4786132	(((((((&)))))))	1134	1140	34	40	-13.17	acetyl /propionyl CoA carboxylase (beta subunit) AccD1 MMAR	MMAR_3849
c5503507-5502459	((.(((((((&)))))))))	336	345	69	77	-13.17	deoxyribonuclease TatD MMAR	MMAR_4480
c1396810-1394826	(((((.(((&))))))))	1420	1428	33	40	-13.16	PE PGRS family protein MMAR	MMAR_1161
2033205-2034265	((.(((((((&)))))))))	-171	-162	33	41	-13.16	hypothetical protein MMAR 1686 MMAR	MMAR_1686
3133436-3136092	(((((((&)))))))	2054	2060	33	39	-13.16	metal cation transporter p type ATPase a; CtpF MMAR	MMAR_2578
c5866939-5866032	(((((((&)))))))	-135	-129	35	41	-13.16	hypothetical protein MMAR 4813 MMAR	MMAR_4813
c6540760-6540129	((((((((&))))))))	382	389	33	40	-13.16	hypothetical protein MMAR 5408 MMAR	MMAR_5408
4169663-4170456	((((.(((((&)))))))))	221	230	33	41	-13.15	Phagosome maturation inhibitor; PmiA MMAR	MMAR_3386
c293243-288793	(((((.((((&)))))))))	1707	1716	33	41	-13.14	non ribosomal peptide synthetase MMAR	MMAR_0256
c4951467-4950431	(((((((&)))))))	-11	-5	70	76	-13.14	metal dependent hydrolase MMAR	MMAR_4012
2664973-2666618	(((((((((&)))))))))	1361	1369	67	75	-13.14	Fmu protein MMAR	MMAR_2216
3846295-3847667	((((((((&))))))))	526	533	34	41	-13.14	Zn dependent alcohol dehydrogenase MMAR	MMAR_3163
4696735-4713422	(((.((((.(((&))).)))))))	137	148	67	77	-13.14	type I modular polyketide synthase MMAR	MMAR_3798
2212951-2214059	(((((((&)))))))	-6	0	69	75	-13.13	integrase/recombinase XerC MMAR	MMAR_1817
647099-648717	((((.((((&))))))))	240	248	33	40	-13.13	transmembrane protein MMAR	MMAR_0549
1343556-1344922	(((((((&)))))))	-56	-50	33	39	-13.13	alanine racemase; Alr MMAR	MMAR_1119
1449785-1450914	(((((((&)))))))	292	298	35	41	-13.12	alternative RNA polymerase sigma factor SigJ MMAR	MMAR_1196
2173170-2174113	((.((((((&))))))))	356	364	70	77	-13.12	hypothetical protein MMAR 1780 MMAR	MMAR_1780
2176279-2177171	((((((((&))))))))	-75	-68	34	41	-13.11	hypothetical protein MMAR 1784 MMAR	MMAR_1784
c4262508-4261130	(((((((&)))))))	668	674	69	75	-13.1	hypothetical protein MMAR 3457 MMAR	MMAR_3457
5435360-5438004	((((((((&))))))))	69	76	34	41	-13.1	aminomethyltransferase GcvT 2 MMAR	MMAR_4420
c5735969-5734690	(((.((((((&)))))))))	6	15	70	78	-13.09	fatty acid CoA racemase Far MMAR	MMAR_4681
1657323-1659652	(((((((&)))))))	236	242	69	75	-13.09	ATP dependent DNA helicase II UvrD2 MMAR	MMAR_1364
4398846-4400137	((((((((&))))))))	852	859	34	41	-13.09	PPE family protein MMAR	MMAR_3578
6341630-6342822	((.(((((((&)))))))))	566	575	33	41	-13.09	oxidoreductase MMAR	MMAR_5252
2564897-2566359	(((((((&)))))))	959	965	69	75	-13.08	histidyl tRNA synthetase HisS MMAR	MMAR_2127
c3672999-3671108	((((((((&).)))))))	1641	1648	33	41	-13.08	transmembrane protein MMAR	MMAR_3034
c247435-245475	((((((..(((((&))))).))))))	347	359	67	78	-13.06	D amino acid aminohydrolase MMAR	MMAR_0213
c3923167-3921969	(((.((((((&)))))))))	185	194	33	41	-13.06	mevalonate kinase; Erg12 MMAR	MMAR_3217
c5520075-5518667	((((.(((((((&))))))).))))	682	693	66	77	-13.06	arginine deiminase ArcA MMAR	MMAR_4492
c1692675-1689881	((((.((.(((((&)))))))))))	1844	1856	68	78	-13.05	PE PGRS family protein; PE PGRS9 MMAR	MMAR_1391
c3406625-3405988	((.(((((((&)))))))))	-161	-152	33	41	-13.05	hypothetical protein MMAR 2805 MMAR	MMAR_2805
1894299-1895326	(((((((((&)))))))))	540	548	67	75	-13.04	oxidoreductase MMAR	MMAR_1575
c4446671-4445599	((((((((&))))))))	-10	-3	67	74	-13.03	hypothetical protein MMAR 3620 MMAR	MMAR_3620
781712-782766	((((((.(((&))).))))))	-90	-81	68	77	-13.03	hypothetical protein MMAR 0647 MMAR	MMAR_0647
c1047933-1045571	((((.((((((&)))))).))))	481	491	67	77	-13.02	transmembrane acyltransferase MMAR	MMAR_0857
1127253-1128076	((((((.(((&)))))))))	274	283	33	41	-13.02	TetR family transcriptional regulator MMAR	MMAR_0929
3256777-3258233	(((.((((..((&))..)))))))	-11	0	68	78	-13	PPE family protein; PPE25 MMAR	MMAR_2669
c5104060-5102709	((((((.(((&)))))))))	480	489	33	41	-13	DNA repair exonuclease SbcD MMAR	MMAR_4143
c6008194-6007674	((((((.(((&)))))))))	310	319	33	41	-12.99	hypothetical protein MMAR 4947 MMAR	MMAR_4947
c4321274-4320298	((((((((&))))))))	-32	-25	69	76	-12.98	oxidoreductase MMAR	MMAR_3514
c330964-330159	(((((((&)))))))	-31	-25	35	41	-12.96	transcriptional regulatory protein MMAR	MMAR_0287
2914739-2917083	(((.((((.(.((..((((((((&))))))))))))))))))	1161	1183	64	81	-12.96	prolipoprotein diacylglyceryl transferases Lgt MMAR	MMAR_2416
c3095675-3094924	(((((((&)))))))	366	372	68	74	-12.96	hypothetical protein MMAR 2542 MMAR	MMAR_2542
3563383-3564554	((.(((((.(((&))).)))))))	197	208	67	77	-12.96	oxidoreductase MMAR	MMAR_2950
4590289-4592093	((((.((((&))))))))	378	386	70	77	-12.96	PE PGRS family protein; PE PGRS2 MMAR	MMAR_3728
c6250346-6249691	((((.((((&)))).))))	262	270	33	41	-12.96	hypothetical protein MMAR 5166 MMAR	MMAR_5166
c800060-798409	(((((((&)))))))	726	732	33	39	-12.95	ethanolamine transporter MMAR	MMAR_0665
c1108975-1107750	(.(((((((&))))))))	853	861	33	40	-12.95	glycerol 3 phosphate dehydrogenase; GpdA1 MMAR	MMAR_0915
c4186458-4184882	((((((((&))))))))	873	880	69	76	-12.95	hypothetical protein MMAR 3399 MMAR	MMAR_3399
1386507-1387579	(((...(((((((&))))))))))	435	447	69	78	-12.94	hypothetical protein MMAR 1155 MMAR	MMAR_1155
c4597318-4595445	(.(((((((&))))))).)	868	876	69	77	-12.94	hypothetical protein MMAR 3732 MMAR	MMAR_3732
c5765980-5764236	(((((((&)))))))	-74	-68	35	41	-12.94	NAD dependent aldehyde dehydrogenase MMAR	MMAR_4714
c6189851-6189250	(((((((&)))))))	360	366	35	41	-12.94	dihydroneopterin aldolase FolB MMAR	MMAR_5110
2614144-2614745	(((((((&)))))))	-100	-94	35	41	-12.93	hypothetical protein MMAR 2169 MMAR	MMAR_2169
3270449-3271917	((((...((((((&)))))).))))	992	1004	67	77	-12.93	PPE family protein; PPE31 1 MMAR	MMAR_2681
c6163225-6162537	(((((((&)))))))	-158	-152	33	39	-12.92	transcriptional regulatory protein MMAR	MMAR_5083
1798762-1800548	(((.((((((&)))))))))	-10	-1	69	77	-12.91	membrane associated phospholipase C 2 PlcB 2 MMAR	MMAR_1485
c514533-513794	((.(((((.(((&)))))))).))	-194	-183	67	77	-12.9	hypothetical protein MMAR 0441 MMAR	MMAR_0441
2560147-2560901	((((((.(((&))).))))))	-40	-31	68	77	-12.9	adenine phosphoribosyltransferase; Apt MMAR	MMAR_2123
c6605919-6604313	((((.(((((.((&)))))))))))	643	655	67	77	-12.9	membrane anchored serine protease (mycosin); MycP3 1 MMAR	MMAR_5459
2670570-2671393	((((.((.(((((&))))).))))))	-150	-138	67	78	-12.89	riboflavin synthase alpha chain RibC MMAR	MMAR_2221
c5329761-5328392	((((.((((..((&)).))))))))	844	856	68	78	-12.89	PPE family protein; PPE49 MMAR	MMAR_4324
c5974604-5972977	((((.(((((&)))))))))	1155	1164	69	77	-12.89	adenylosuccinate lyase; PurB MMAR	MMAR_4916
413429-416613	(((((.((.((&)).)))))))	347	357	68	77	-12.88	serine/threonine protein kinase transcriptional regulatory protein PknK 2 MMAR	MMAR_0365
4931549-4932573	(((((((&)))))))	-146	-140	72	78	-12.88	hypothetical protein MMAR 3994 MMAR	MMAR_3994
1733100-1735738	((((((((&))))))))	-46	-39	67	74	-12.87	cation transport ATPase; ZntA MMAR	MMAR_1431
3496359-3497224	((((((.(((&)))))))))	-47	-38	70	78	-12.87	hypothetical protein MMAR 2890 MMAR	MMAR_2890
1678134-1679839	(((.(((.(((((&)))))))))))	733	745	67	77	-12.86	hypothetical protein MMAR 1379 MMAR	MMAR_1379
c1688917-1687371	(((((.((((&)))))))))	1293	1302	33	41	-12.86	flavin containing monoamine oxidase AofH (amine oxidase) MMAR	MMAR_1389
3273883-3275243	((((((&))))))	967	972	36	41	-12.86	PPE family protein; PPE31 MMAR	MMAR_2683
3279202-3279722	((((((((.((&)).))))))))	81	91	67	77	-12.86	hypothetical protein MMAR 2686 MMAR	MMAR_2686
2244203-2245140	(((((((&)))))))	629	635	69	75	-12.85	amidotransferase MMAR	MMAR_1844
5352961-5354540	(((((((&)))))))	1070	1076	33	39	-12.85	hypothetical protein MMAR 4347 MMAR	MMAR_4347
1968669-1970344	((.((((.((((&))))))))))	-6	5	68	77	-12.84	transcriptional regulatory protein MMAR	MMAR_1630
c5889641-5888860	((((((((&))))))))	-11	-4	67	74	-12.84	TetR family transcriptional regulator MMAR	MMAR_4832
1242007-1243034	((((..(((((&)))))..))))	279	289	67	77	-12.84	short chain dehydrogenase/reductase MMAR	MMAR_1016
2771849-2773335	((.(((((((&)))))))))	144	153	69	77	-12.84	esterase LipL MMAR	MMAR_2305
4801918-4803650	((.(((((((&)))))))))	-147	-138	33	41	-12.84	Mce protein; Mce5A MMAR	MMAR_3864
c4138416-4136768	(((((((&)))))))	716	722	70	76	-12.83	apolipoprotein n acyltransferase; Lnt MMAR	MMAR_3354
55490-58620	((((((((&))))))))	1493	1500	68	75	-12.82	leucyl tRNA synthetase LeuS MMAR	MMAR_0057
2677703-2678823	((((((((&))))))))	-13	-6	34	41	-12.82	hypothetical protein MMAR 2228 MMAR	MMAR_2228
5414643-5415310	(((((.(((&))).)))))	-164	-156	69	77	-12.82	lipoprotein LpqV MMAR	MMAR_4402
c4534365-4533656	((((((.(((&))).))))))	-10	-1	69	78	-12.81	low molecular weight antigen Cfp2 MMAR	MMAR_3688
704440-705974	(((((((&)))))))	267	273	72	78	-12.8	UDP glucose dehydrogenase UdgA MMAR	MMAR_0603
c4049358-4047002	((((((((&))))))))	-9	-2	67	74	-12.8	drug transport transmembrane ATP binding protein ABC transporter MMAR	MMAR_3283
c5360548-5359248	((.(((((((&)))))))))	120	129	33	41	-12.8	GTP binding protein MMAR	MMAR_4353
1363020-1364818	(((((((&)))))))	605	611	33	39	-12.79	inosine 5' monophosphate (imp) dehydrogenase; GuaB2 MMAR	MMAR_1137
3299415-3300103	(((((..(((((&)))))..)))))	137	148	67	78	-12.79	hypothetical protein MMAR 2704 MMAR	MMAR_2704
c3677995-3674223	(((((((.(.(((&))).))))))))	320	332	67	78	-12.79	cobalamin biosynthesis protein; CobN MMAR	MMAR_3037
5256311-5258523	((((..(((((&)))))..))))	774	784	67	77	-12.79	PE PGRS family protein MMAR	MMAR_4270
5710888-5711942	(((((.((((&)))))))))	166	175	33	41	-12.79	hypothetical protein MMAR 4658 MMAR	MMAR_4658
c6297804-6296453	((.(((((((&)))))))))	795	804	69	77	-12.79	selenocysteine lyase; CsdB MMAR	MMAR_5211
c162110-160372	(((((.((((&)))))))))	964	973	33	41	-12.78	monooxygenase hydroxylase; subunit A (AamH A) MMAR	MMAR_0131
855861-857227	(((((((&)))))))	623	629	67	73	-12.78	acetate kinase AckA MMAR	MMAR_0711
2376316-2377730	(((((.(((((&))))).)))))	671	681	67	77	-12.78	hypothetical protein MMAR 1958 MMAR	MMAR_1958
5304383-5305632	(((((((&)))))))	585	591	35	41	-12.78	chalcone synthase MMAR	MMAR_4313
c1786777-1784676	(((((((&)))))))	1113	1119	35	41	-12.77	NADH dehydrogenase I (chain L) NuoL (NADH ubiquinone oxidoreductase chain L) MMAR	MMAR_1472
c2085736-2084883	(((((((&)))))))	-94	-88	33	39	-12.76	hypothetical protein MMAR 1731 MMAR	MMAR_1731
2648330-2649366	((((((&))))))	-68	-63	33	38	-12.76	orotidine 5' phosphate decarboxylase PyrF MMAR	MMAR_2200
3170904-3172390	((((((.((&))))))))	511	519	70	77	-12.76	hypothetical protein MMAR 2601 MMAR	MMAR_2601
c6234766-6233796	(((((((.(.(((((((&))))))).).)))).)))	721	737	64	81	-12.76	hypothetical protein MMAR 5150 MMAR	MMAR_5150
3297471-3298003	(((((((.((&)))))))))	-32	-23	67	75	-12.74	hypothetical protein MMAR 2701 MMAR	MMAR_2701
1377911-1379688	(((((.((((&)))))))))	1235	1244	33	41	-12.74	GMP synthase; GuaA MMAR	MMAR_1148
c1772103-1770620	((((((.(((&))).))))))	958	967	68	77	-12.74	PPE family protein MMAR	MMAR_1461
2461703-2462598	(((....((((((&)))))))))	-168	-156	69	77	-12.74	hypothetical protein MMAR 2040 MMAR	MMAR_2040
c5708879-5707876	(((((((((((((((&))))))))))).))))	41	55	2	17	-12.74	hypothetical protein MMAR 4655 MMAR	MMAR_4655
c6032437-6031995	(((.(((((&))))))))	208	216	33	40	-12.74	acyl carrier protein MMAR	MMAR_4969
c6490176-6488396	(((((.((((&)))))))))	243	252	33	41	-12.74	propionyl CoA carboxylase beta chain 4 AccD4 1 MMAR	MMAR_5363
1937128-1939301	(((.(((..(((&)))..))).)))	553	564	67	78	-12.73	oxidoreductase GMC type MMAR	MMAR_1602
c5139950-5138569	((((((((&).)))))))	-114	-107	33	41	-12.73	adenylate cyclase MMAR	MMAR_4173
2515560-2516884	((((((&))))))	1098	1103	33	38	-12.72	alpha mannosyltransferase PimA MMAR	MMAR_2092
c3899416-3897639	(((((((&)))))))	39	45	35	41	-12.72	UDP N acetylmuramoylalanyl D glutamyl 2;6 diaminopimelate D alanyl D alanyl ligase MurF MMAR	MMAR_3197
534377-535584	((((.(((((&)))))))))	815	824	69	77	-12.71	hypothetical protein MMAR 0456 MMAR	MMAR_0456
741280-742088	(((((((&)))))))	-155	-149	35	41	-12.71	transcriptional regulatory protein MMAR	MMAR_0630
c955563-954500	(((((((&)))))))	-59	-53	35	41	-12.71	mycolic acid synthase PcaA MMAR	MMAR_0796
1405160-1407351	(((((((&)))))))	177	183	35	41	-12.71	fatty acid CoA ligase FadD29 1 MMAR	MMAR_1170
1843956-1845271	(((((.(((&))))))))	411	419	33	40	-12.71	peptide chain release factor 2 PrfB MMAR	MMAR_1527
1866610-1867232	(((((.(((((((...(((((((((((&)))))))))))))))))))))))	58	84	20	42	-12.71	hypothetical protein MMAR 1549 MMAR	MMAR_1549
c5423054-5421973	((((.(((((&)))))))))	497	506	67	75	-12.71	hypothetical protein MMAR 4408 MMAR	MMAR_4408
129287-130578	((((((.((&))))))))	744	752	33	40	-12.7	hypothetical protein MMAR 0103 MMAR	MMAR_0103
1580473-1582757	(((((.(((&))))))))	1719	1727	33	40	-12.7	PPE family protein MMAR	MMAR_1297
c1852323-1849784	(((((((&)))))))	613	619	35	41	-12.7	hypothetical protein MMAR 1534 MMAR	MMAR_1534
3283487-3284355	(((((((&)))))))	358	364	35	41	-12.7	hypothetical protein MMAR 2692 MMAR	MMAR_2692
c6113265-6112286	((((.(((((&)))))))))	269	278	33	41	-12.69	short chain type dehydrogenase/reductase MMAR	MMAR_5037
c5085154-5083551	((((..((((((&)))))).))))	406	417	67	77	-12.68	PE PGRS family protein MMAR	MMAR_4127
2742662-2744490	((.(((((((&)))))))))	146	155	69	77	-12.67	ATP binding protein ABC transporter MMAR	MMAR_2279
c1773356-1772056	((..((((((&))))))))	-50	-41	33	40	-12.66	oxidoreductase MMAR	MMAR_1462
2578190-2580729	(..((((((((&))))))))..)	-64	-54	67	77	-12.65	metal cation transporter p type ATPase MMAR	MMAR_2140
1700489-1701966	(((((((.(((.((.(((((((&))))))))).))))))))))	270	291	62	81	-12.64	hypothetical protein MMAR 1400 MMAR	MMAR_1400
c4265608-4263984	((((.((((&)))).))))	218	226	33	41	-12.64	hypothetical protein MMAR 3461 MMAR	MMAR_3461
c1844222-1842652	((((..(((((&)))))..))))	580	590	67	77	-12.63	NADPH adrenodoxin oxidoreductase FprA 1 MMAR	MMAR_1526
2031266-2032257	((.(((((((&)))))))))	-197	-188	33	41	-12.63	electron transfer flavoprotein (beta subunit) FixA MMAR	MMAR_1684
2518801-2519846	(((((((&)))))))	729	735	33	39	-12.63	acyl CoA thioesterase II TesB2 MMAR	MMAR_2095
4800160-4801229	((.((((((((&)))))))).))	-86	-76	67	77	-12.63	YrbE family protein; YrbE5A MMAR	MMAR_3862
5924939-5927505	(((.(((.((((&)))).))))))	1456	1467	67	77	-12.63	hypothetical protein MMAR 4872 MMAR	MMAR_4872
1874-3282	((((((.(((&)))))))))	127	136	33	41	-12.62	DNA polymerase III (beta chain) DnaN MMAR	MMAR_0002
800137-801662	(((.(((((&))))))))	1295	1303	33	40	-12.62	membrane anchored adenylyl cyclase Cya 1 MMAR	MMAR_0666
c3438529-3437706	(((((((&)))))))	87	93	33	39	-12.62	TetR family transcriptional regulator MMAR	MMAR_2833
c5314627-5313624	(((((.((((&)))))))))	102	111	33	41	-12.62	enoyl CoA hydratase; EchA1 1 MMAR	MMAR_4317
3366095-3367449	(((((((.((&)))))))))	89	98	67	75	-12.61	hypothetical protein MMAR 2764 MMAR	MMAR_2764
c3836371-3835065	((((.(((((&)))))))))	377	386	67	75	-12.61	zinc containing alcohol dehydrogenase NAD dependent MMAR	MMAR_3150
c3965060-3963754	(((((((((&)))))))))	757	765	32	40	-12.61	branched chain amino acid transaminase IlvE MMAR	MMAR_3255
c4840318-4838547	(((..(((((((&))))))))))	799	810	69	78	-12.61	hypothetical protein MMAR 3900 MMAR	MMAR_3900
6058757-6060468	(((((((&)))))))	890	896	34	40	-12.61	fatty acid CoA synthetase FadD17 MMAR	MMAR_4994
43730-44721	((((((((&))))))))	679	686	33	40	-12.6	transcriptional regulatory protein MMAR	MMAR_0042
789380-791970	((((.((((&))))))))	1974	1982	33	40	-12.6	carbon monoxyde dehydrogenase (large chain); CoxL MMAR	MMAR_0657
c4721707-4720902	(((((((&)))))))	52	58	69	75	-12.6	molybdopterin guanine dinucleotide biosynthesis protein a MobA MMAR	MMAR_3801
5651001-5651500	(((.(..(((((((&)))))))))))	-18	-5	67	77	-12.59	PE family protein MMAR	MMAR_4611
2678620-2679896	(((((((&)))))))	704	710	69	75	-12.59	hypothetical protein MMAR 2229 MMAR	MMAR_2229
3185926-3188759	((((.((((&)))).))))	1396	1404	33	41	-12.59	transmembrane ATP binding protein ABC transporter MMAR	MMAR_2612
c3404094-3402911	(((((.((.((&)))).)))))	913	923	68	77	-12.59	D amino acid oxidase Aao MMAR	MMAR_2801
c458022-456965	(((.((((.((&)).)))))))	669	679	68	77	-12.58	hypothetical protein MMAR 0391 MMAR	MMAR_0391
2193529-2195522	((((((((((&))))))))))	-82	-73	66	75	-12.58	D amino acid aminohydrolase MMAR	MMAR_1795
2507993-2509137	((((((.((&)).))))))	416	424	68	76	-12.58	hypothetical protein MMAR 2084 MMAR	MMAR_2084
c4842005-4840132	(((...((((((&))))))..)))	1172	1183	68	78	-12.58	phage terminase like large subunit protein MMAR	MMAR_3901
220678-221984	(((((((&)))))))	890	896	35	41	-12.57	PPE family protein MMAR	MMAR_0186
3416926-3417848	((((((((((((((&))))))).)))))))	434	447	6	20	-12.57	hypothetical protein MMAR 2819 MMAR	MMAR_2819
c4051372-4049331	((((((((((.(((((&)))))))))))))))	327	342	6	20	-12.57	drug transport transmembrane ATP binding protein ABC transporter MMAR	MMAR_3284
c4421656-4420224	((((((((&))))))))	745	752	67	74	-12.57	DNA repair exonuclease MMAR	MMAR_3600
c5715108-5712956	(((.((((((&)))))))))	824	833	70	78	-12.57	acyl CoA dehydrogenase FadE10 MMAR	MMAR_4660
6012966-6014380	(((..((((((&))))))..)))	785	795	67	77	-12.57	hypothetical protein MMAR 4951 MMAR	MMAR_4951
2673085-2673755	((((((((&))))))))	318	325	69	76	-12.56	hypothetical protein MMAR 2224 MMAR	MMAR_2224
226933-229202	((.(((((((((((&))))))))))).))	1904	1917	2	15	-12.55	hypothetical protein MMAR 0199 MMAR	MMAR_0199
c4655732-4654936	((((((..(((&)))..))))))	214	224	67	77	-12.55	hypothetical protein MMAR 3774 MMAR	MMAR_3774
c3313946-3311551	(((((((&)))))))	-10	-4	67	73	-12.54	malate synthase G GlcB MMAR	MMAR_2713
c2522464-2520477	((((.(((.(((&))).)))))))	802	813	67	77	-12.54	PE PGRS family protein; PE PGRS33 MMAR	MMAR_2097
2341683-2343199	((((...(((((&)))))..))))	1088	1099	67	77	-12.53	zinc protease PepR MMAR	MMAR_1926
c4144243-4142958	((((((.(((&)))))))))	401	410	33	41	-12.53	hypothetical protein MMAR 3359 MMAR	MMAR_3359
c4655058-4654229	((((((.(((&)))))))))	44	53	33	41	-12.53	hypothetical protein MMAR 3773 MMAR	MMAR_3773
c5596105-5594844	(((((((&)))))))	-191	-185	72	78	-12.53	PE PGRS family protein MMAR	MMAR_4560
2041658-2043921	(((..((((((&))))))..)))	-56	-46	67	77	-12.52	NAD dependent DNA ligase LigA MMAR	MMAR_1694
c5299150-5298189	(((((.((((&)))))))))	714	723	33	41	-12.52	short chain type dehydrogenase/reductase MMAR	MMAR_4307
c386000-383770	(((.((((((&)))))))))	990	999	70	78	-12.51	hypothetical protein MMAR 0333 MMAR	MMAR_0333
2966284-2968973	((((.((((&))))))))	50	58	70	77	-12.51	phenylalanyl tRNA synthetase; beta chain PheT MMAR	MMAR_2457
3345684-3348322	(((((((&)))))))	1222	1228	35	41	-12.51	acyl CoA transferase/dehydratase MMAR	MMAR_2745
c4625687-4624087	((((((((&))))))))	404	411	33	40	-12.51	hypothetical protein MMAR 3756 MMAR	MMAR_3756
351847-353441	(((((((&)))))))	1285	1291	35	41	-12.5	dioxygenase MMAR	MMAR_0307
354434-356496	(((((((((((&)))))))))))	718	728	32	42	-12.49	monoxygenase MMAR	MMAR_0309
592322-593826	(((((((&)))))))	243	249	69	75	-12.48	transmembrane protein MMAR	MMAR_0501
2984376-2985790	((((((&))))))	-16	-11	69	74	-12.48	glutamate N acetyltransferase ArgJ MMAR	MMAR_2463
1271287-1272368	(((((((&)))))))	209	215	33	39	-12.48	hypothetical protein MMAR 1043 MMAR	MMAR_1043
3555507-3559648	((((.(((((((&))))))).))))	1548	1559	66	77	-12.48	HrpA like helicase MMAR	MMAR_2947
6262543-6263639	((((((....(((((&))))).))))))	836	850	67	78	-12.48	anti anti sigma regulatory factor MMAR	MMAR_5182
6450859-6454103	((((.(((.((((&)))).)))))))	522	534	66	77	-12.48	PE PGRS family protein MMAR	MMAR_5341
1977257-1985721	(((((((((&)))))))))	8012	8020	67	75	-12.47	PPE family protein MMAR	MMAR_1639
4296532-4297709	(((((((&)))))))	-88	-82	67	73	-12.47	pyruvate dehydrogenase E1 component (beta subunit) MMAR	MMAR_3490
2198810-2199702	(((((((&)))))))	-10	-4	34	40	-12.46	tRNA (guanine N1) methyltransferase TrmD MMAR	MMAR_1802
4295531-4296735	(((((((&)))))))	913	919	67	73	-12.46	pyruvate dehydrogenase E1 component (alpha subunit) MMAR	MMAR_3489
c731204-729166	(((((.(..(((&)))..).)))))	-12	-1	67	78	-12.45	hypothetical protein MMAR 0617 MMAR	MMAR_0617
c2253856-2251077	((.((((((.(((((.((((((((&))).))))).))))).)))))).))	1824	1847	58	82	-12.45	PE PGRS family protein MMAR	MMAR_1850
c2434434-2433581	(((((.((((&)))))))))	304	313	33	41	-12.45	hypothetical protein MMAR 2014 MMAR	MMAR_2014
4526663-4527759	((((.(((((&)))))))))	604	613	33	41	-12.45	hypothetical protein MMAR 3680 MMAR	MMAR_3680
c5315772-5314424	(((((((&)))))))	1020	1026	67	73	-12.45	acetyl CoA acetyltransferase FadA6 3 MMAR	MMAR_4318
3203206-3205136	(((((((&)))))))	136	142	35	41	-12.44	hypothetical protein MMAR 2626 MMAR	MMAR_2626
c3357504-3356060	(((((((&)))))))	1104	1110	33	39	-12.44	L lactate dehydrogenase (cytochrome) LldD2 MMAR	MMAR_2752
4685625-4691278	(((((((&)))))))	1862	1868	69	75	-12.44	type I modular polyketide synthase MMAR	MMAR_3796
c5734840-5734176	((((((((((((((&)))))))))))).))	-30	-17	6	20	-12.43	hypothetical protein MMAR 4680 MMAR	MMAR_4680
1209546-1211248	((((((.(((&)))))))))	286	295	33	41	-12.43	dioxygenase MMAR	MMAR_0993
1912743-1913212	(((((((&)))))))	-146	-140	33	39	-12.43	hypothetical protein MMAR 1592 MMAR	MMAR_1592
c5599724-5597809	((((..((((((&)))))).))))	1612	1623	67	77	-12.43	PE PGRS family protein MMAR	MMAR_4562
2766563-2768640	(((.((((&)))))))	370	377	71	77	-12.42	methylmalonyl CoA mutase small subunit; MutA MMAR	MMAR_2302
c3815519-3814783	(((((.(((&))).)))))	82	90	33	41	-12.42	hydrolase MMAR	MMAR_3130
c2266834-2265522	(((..((((((&)))))).)))	1001	1011	69	78	-12.41	hydrogenase maturation factor; HypE MMAR	MMAR_1859
c5081732-5080996	(((((((&)))))))	390	396	69	75	-12.41	NUDIX hydrolase MMAR	MMAR_4125
988264-989348	(((((((&)))))))	813	819	35	41	-12.4	pyrroline 5 carboxylate reductase ProC MMAR	MMAR_0826
3445037-3447564	(((((((&)))))))	1280	1286	69	75	-12.4	arylsulfatase AtsD 2 MMAR	MMAR_2840
c5576125-5574507	((((((((.(((&)))))))))))	1009	1020	66	76	-12.4	integral membrane protein MMAR	MMAR_4544
c5125490-5124382	((((.(((((&)))))))))	-29	-20	70	78	-12.38	glycerolphosphodiesterase GdpD MMAR	MMAR_4162
c6307777-6306519	((.((((((((&)))))))).))	-45	-35	67	77	-12.38	aspartate semialdehyde dehydrogenase Asd MMAR	MMAR_5221
c1966458-1965584	(((.(((((&))))))))	579	587	34	41	-12.38	transcriptional regulator MMAR	MMAR_1626
c3971228-3969244	(((.(((((((&))))))).)))	1241	1251	68	78	-12.38	short chain dehydrogenase EphD MMAR	MMAR_3259
c5086139-5085052	((((.((((((.(((((.((((&)))))))))))))))))))	280	301	59	77	-12.38	flavin dependent oxidoreductase MMAR	MMAR_4128
1484835-1485922	((((.(((.(&).)))))))	785	794	69	77	-12.37	hypothetical protein MMAR 1222 MMAR	MMAR_1222
2230815-2231536	(((((((&)))))))	-155	-149	33	39	-12.37	soluble secreted antigen Mpt53 precursor MMAR	MMAR_1831
c2776310-2775619	((((((..(((&)))..))))))	12	22	67	77	-12.37	hypothetical protein MMAR 2308 MMAR	MMAR_2308
3455301-3456274	((((((.(((&)))))))))	591	600	67	75	-12.37	hypothetical protein MMAR 2848 MMAR	MMAR_2848
c1069752-1069400	(((((((&)))))))	141	147	72	78	-12.36	hypothetical protein MMAR 0877 MMAR	MMAR_0877
c4054480-4053858	((((((((.(((((((((&))))))))).)))))).))	-129	-112	2	20	-12.36	hypothetical protein MMAR 3288 MMAR	MMAR_3288
c5281247-5278846	((.(((((((&))))))).))	-15	-6	68	77	-12.35	PE PGRS family protein MMAR	MMAR_4287
c1373924-1371340	((((((((&))))))))	1240	1247	67	74	-12.35	glycosyl hydrolase MMAR	MMAR_1143
1505888-1507005	(((((((&)))))))	-47	-41	68	74	-12.34	esterase lipoprotein LpqC MMAR	MMAR_1236
2035542-2036923	((((((&))))))	-36	-31	33	38	-12.34	cysteine desulfurase IscS MMAR	MMAR_1689
1840646-1841049	((((((((&))))))))	-38	-31	33	40	-12.33	hypothetical protein MMAR 1524 MMAR	MMAR_1524
3682221-3685648	(((.(((((&))))))))	532	540	70	77	-12.33	adenylate cyclase MMAR	MMAR_3043
c3808022-3806467	(((((((&)))))))	666	672	68	74	-12.33	hypothetical protein MMAR 3123 MMAR	MMAR_3123
c4833341-4832707	(((.(((((&))))))))	57	65	33	40	-12.33	phage like protein MMAR	MMAR_3891
258429-259237	(((((((&)))))))	137	143	33	39	-12.32	hypothetical protein MMAR 0226 MMAR	MMAR_0226
303607-305783	((((.((((&))))))))	-142	-134	33	40	-12.32	integral membrane protein MMAR	MMAR_0267
469273-470414	(((..(((((&))))).)))	523	532	33	41	-12.32	esterase LipW MMAR	MMAR_0404
c4059508-4058448	((.(((((((&)))))))))	-41	-32	33	41	-12.32	hypothetical protein MMAR 3291 MMAR	MMAR_3291
c5525315-5524321	((.(((((((&)))))))))	666	675	33	41	-12.32	hypothetical protein MMAR 4499 MMAR	MMAR_4499
c5749129-5748117	(((((((&)))))))	34	40	33	39	-12.32	hypothetical protein MMAR 4697 MMAR	MMAR_4697
c5801241-5799569	(((((((&)))))))	312	318	33	39	-12.32	integral membrane transporter MMAR	MMAR_4750
c313894-312399	(((((((&)))))))	204	210	35	41	-12.31	cytochrome P450 271A1 Cyp271A1 MMAR	MMAR_0274
c6050194-6048561	((((((&))))))	96	101	36	41	-12.31	MCE family protein Mce4D MMAR	MMAR_4984
c98393-95329	(((((.(((&))).)))))	691	699	33	41	-12.3	transmembrane transport protein; MmpL5 3 MMAR	MMAR_0094
c435017-433165	(((((((&)))))))	249	255	33	39	-12.3	PE family protein MMAR	MMAR_0370
700996-702881	((((((&))))))	1673	1678	36	41	-12.3	hypothetical protein MMAR 0601 MMAR	MMAR_0601
c826968-824795	(((.((((((&)))))))))	861	870	33	41	-12.3	hypothetical protein MMAR 0691 MMAR	MMAR_0691
c4507585-4507101	((((((.((((..((((((&))))))..)))).))))))	-18	0	63	81	-12.3	EsaT 6 like protein EsxN 4 MMAR	MMAR_3659
c4509698-4509214	((((((.((((..((((((&))))))..)))).))))))	-18	0	63	81	-12.3	EsaT 6 like protein EsxN 5 MMAR	MMAR_3662
1735603-1736435	((((((((&))))))))	267	274	34	41	-12.3	hypothetical protein MMAR 1432 MMAR	MMAR_1432
2933579-2936478	((((((((&).)))))))	-199	-192	33	41	-12.3	DNA polymerase I PolA MMAR	MMAR_2432
c4113689-4112887	(((((((&)))))))	37	43	71	77	-12.3	hypothetical protein MMAR 3333 MMAR	MMAR_3333
c5643568-5639613	(((((.((((((((.(((.((.((((&)))).)).))).)))))))).)))))	3346	3371	50	75	-12.3	PE PGRS family protein MMAR	MMAR_4602
c983066-981895	(((.((((((&)))))))))	480	489	33	41	-12.29	hypothetical protein MMAR 0819 MMAR	MMAR_0819
1752834-1753636	((.((((((&))))))))	-10	-2	33	40	-12.29	TetR family transcriptional regulator MMAR	MMAR_1444
c1082137-1081641	((((((((&))))))))	-54	-47	71	78	-12.29	hypothetical protein MMAR 0889 MMAR	MMAR_0889
1903278-1904755	(((.(((((.(((&))).))))))))	741	753	67	78	-12.29	hypothetical protein MMAR 1582 MMAR	MMAR_1582
3179336-3181482	((.(((((((&))))))).))	1685	1694	69	78	-12.29	copper methylamine oxidase precursor; MaoX MMAR	MMAR_2608
4040856-4041709	((((.((((&))))))))	530	538	33	40	-12.29	alternative RNA polymerase sigma factor MMAR	MMAR_3276
3077966-3078993	((((.((((&)))).))))	-185	-177	33	41	-12.28	hypothetical protein MMAR 2524 MMAR	MMAR_2524
c3248965-3246594	((((((.(((&))).))))))	815	824	67	76	-12.27	4 alpha glucanotransferase MalQ MMAR	MMAR_2663
1067878-1069394	(((((((&)))))))	-6	0	69	75	-12.26	hypothetical protein MMAR 0876 MMAR	MMAR_0876
c3376626-3376004	(.(((((.(((((((((&)))).))))).))))).)	292	308	64	81	-12.26	lipoprotein LppE MMAR	MMAR_2769
c5274326-5271556	((((((&))))))	1203	1208	35	40	-12.26	F420 biosynthesis protein FbiC MMAR	MMAR_4279
1247538-1248910	((.(((((((&)))))))))	937	946	69	77	-12.25	L lactate dehydrogenase (cytochrome) LldD1 MMAR	MMAR_1022
1797240-1798780	((((((&))))))	-198	-193	33	38	-12.25	PPE family protein MMAR	MMAR_1484
5887186-5888039	((((.((((&))))))))	198	206	33	40	-12.25	hypothetical protein MMAR 4830 MMAR	MMAR_4830
c6521103-6519644	((.((((((((&)))))))).))	337	347	67	77	-12.25	seryl tRNA synthetase SerS MMAR	MMAR_5386
2516684-2517951	(((((((&)))))))	668	674	69	75	-12.24	hypothetical protein MMAR 2093 MMAR	MMAR_2093
c6404184-6402932	(((((((&)))))))	509	515	33	39	-12.24	acyl CoA dehydrogenase FadE36 MMAR	MMAR_5304
c3889795-3888435	(((((((&)))))))	-15	-9	67	73	-12.23	cell division protein FtsZ MMAR	MMAR_3190
2110534-2111531	((((((&))))))	432	437	33	38	-12.23	hypothetical protein MMAR 1756 MMAR	MMAR_1756
c4842488-4841812	(((((((&)))))))	-128	-122	35	41	-12.23	hypothetical protein MMAR 3902 MMAR	MMAR_3902
269278-270107	(((.((((((&)))))).)))	382	391	69	78	-12.22	TetR family transcriptional regulator MMAR	MMAR_0238
1182331-1183031	(((((((&)))))))	393	399	68	74	-12.22	hypothetical protein MMAR 0970 MMAR	MMAR_0970
3323088-3323728	((((((.(((&)))))))))	164	173	33	41	-12.22	hypothetical protein MMAR 2721 MMAR	MMAR_2721
6418252-6419054	(((((((&)))))))	590	596	33	39	-12.22	hypothetical protein MMAR 5312 MMAR	MMAR_5312
c2745531-2744768	((((((((&))))))))	499	506	67	74	-12.21	transcriptional regulatory protein MMAR	MMAR_2281
659583-661663	((((((&))))))	1358	1363	36	41	-12.2	hypothetical protein MMAR 0562 MMAR	MMAR_0562
c3387210-3385997	((((..(((((&)))))..))))	223	233	67	77	-12.2	NADP dependent alcohol dehydrogenase AdhC MMAR	MMAR_2782
3475367-3476337	((.(((((((.((&)))))))))))	393	405	67	77	-12.2	short chain type dehydrogenase/reductase MMAR	MMAR_2869
c4657096-4655640	(((((((&)))))))	1110	1116	69	75	-12.2	hypothetical protein MMAR 3775 MMAR	MMAR_3775
c401444-400843	((((.(((((&)))))))))	62	71	70	78	-12.19	hypothetical protein MMAR 0351 MMAR	MMAR_0351
c677302-676332	((((((((&))))))))	94	101	34	41	-12.19	hydrolytic protein MMAR	MMAR_0575
852769-853979	(((((((&)))))))	501	507	69	75	-12.19	F420 dependent glucose 6 phosphate dehydrogenase Fgd1 MMAR	MMAR_0709
1886284-1887401	(((((((&)))))))	-12	-6	69	75	-12.19	hypothetical protein MMAR 1567 MMAR	MMAR_1567
1088854-1090658	((((((((&))))))))	135	142	67	74	-12.19	hypothetical protein MMAR 0898 MMAR	MMAR_0898
2633704-2634782	(((((((&)))))))	680	686	35	41	-12.19	lipoprotein LprF MMAR	MMAR_2188
2768446-2770907	(((((((&)))))))	1255	1261	71	77	-12.19	methylmalonyl CoA mutase large subunit; MutB MMAR	MMAR_2303
c4906852-4904247	((((((&))))))	-75	-70	73	78	-12.19	acyl CoA transferase MMAR	MMAR_3974
542183-543822	((((.(((.((&)).))).))))	1164	1174	68	78	-12.18	hypothetical protein MMAR 0464 MMAR	MMAR_0464
c695450-693949	(((((((&)))))))	997	1003	68	74	-12.18	hypothetical protein MMAR 0593 MMAR	MMAR_0593
c2544364-2542431	((.((((((&))))))))	688	696	33	40	-12.18	PE PGRS family protein MMAR	MMAR_2112
3193472-3194940	((((((&))))))	893	898	72	77	-12.17	amidohydrolase MMAR	MMAR_2618
5879350-5883284	(((.(((.((((((&))))))))).)))	1396	1409	66	78	-12.17	5 methyltetrahydrofolate homocysteine methyltransferase; MetH MMAR	MMAR_4825
c6343602-6343019	(((((((&)))))))	92	98	34	40	-12.17	hypothetical protein MMAR 5253 MMAR	MMAR_5253
2566224-2567518	(((((((&)))))))	149	155	69	75	-12.16	13e12 repeat containing protein MMAR	MMAR_2128
c4101025-4099812	(((((((&)))))))	655	661	69	75	-12.16	pyruvate dehydrogenase E1 component (beta subunit) MMAR	MMAR_3322
c5719693-5719068	(((((.(((&))))))))	105	113	34	41	-12.16	molybdenum cofactor biosynthesis protein E2 MoaE2 MMAR	MMAR_4666
c1537327-1535487	((((((.(((((&)))))))))))	1382	1393	32	42	-12.15	propionyl CoA carboxylase beta chain 5 AccD5 MMAR	MMAR_1256
2913933-2914942	(((((((&)))))))	240	246	69	75	-12.15	tryptophan synthase; alpha subunit TrpA MMAR	MMAR_2415
4118850-4119397	(((((((((&)))))))))	-135	-127	33	41	-12.15	meromycolate extension acyl carrier protein AcpM MMAR	MMAR_3337
c4524659-4523137	(((((((&)))))))	1071	1077	69	75	-12.15	hypothetical protein MMAR 3676 MMAR	MMAR_3676
c5352953-5351761	((((.((.((((&)))).))))))	87	98	67	77	-12.15	PPE family protein MMAR	MMAR_4346
5857400-5858754	((((.((((((&))))))))))	194	204	68	77	-12.15	geranylgeranyl pyrophosphate synthase CrtE MMAR	MMAR_4805
2770775-2771985	(((.(((((((&))))))))))	949	959	69	78	-12.14	LAO/AO transport system kinase MMAR	MMAR_2304
4241945-4242795	((((((&))))))	631	636	36	41	-12.14	TetR family transcriptional regulator MMAR	MMAR_3438
754602-755992	(((((((&)))))))	290	296	72	78	-12.13	chaperone protein; DnaJ MMAR	MMAR_0639
2330023-2330795	((((((&))))))	-12	-7	68	73	-12.13	lipoprotein LppV 1 MMAR	MMAR_1914
4167435-4168903	((((((.(((&))).))))))	169	178	69	78	-12.13	hypothetical protein MMAR 3385 MMAR	MMAR_3385
c4903185-4899821	((((((&))))))	605	610	33	38	-12.13	non ribosomal peptide synthetase MMAR	MMAR_3972
1204066-1207418	((((((((.(((((.(((&)))))))).))))).)))	1962	1979	64	81	-12.12	PE PGRS family protein MMAR	MMAR_0989
2188886-2190675	(((((((&)))))))	1393	1399	72	78	-12.12	signal recognition particle protein Ffh MMAR	MMAR_1792
c2924967-2923073	(((((.((((&)))))))))	453	462	33	41	-12.12	cytochrome transmembrane ATP binding protein ABC transporter CydC MMAR	MMAR_2423
c6168386-6167560	(.(((((((&))))))))	556	564	33	40	-12.12	carbonic anhydrase MMAR	MMAR_5088
6210001-6210902	(((((((&)))))))	684	690	67	73	-12.12	glycosyl transferase MMAR	MMAR_5131
c625334-623773	(((((((&)))))))	762	768	33	39	-12.11	hypothetical protein MMAR 0529 MMAR	MMAR_0529
c3639035-3638038	(((((((&)))))))	400	406	69	75	-12.11	hypothetical protein MMAR 3015 MMAR	MMAR_3015
c5252217-5250659	(((...((((((&)))))))))	-164	-153	33	41	-12.11	PPE family protein MMAR	MMAR_4266
c5068759-5068200	((((((((((&))))))))))	-131	-122	6	15	-12.1	hypothetical protein MMAR 4112 MMAR	MMAR_4112
c2263492-2262180	(.(((((((&))))))).)	46	54	33	41	-12.09	hypothetical protein MMAR 1855 MMAR	MMAR_1855
639605-643806	((((..(((((&)))))..))))	2010	2020	67	77	-12.08	hypothetical protein MMAR 0543 MMAR	MMAR_0543
1211227-1212413	(((((..((((&)))))))))	-39	-29	33	41	-12.08	ribonucleotide transport ATP binding protein ABC transporter; Mkl MMAR	MMAR_0994
5242094-5242998	((((((&))))))	-14	-9	69	74	-12.08	bifunctional enzyme CysN/CysC like sulfate adenyltransferase (subunit 1) + adenylylsulfate kinase MMAR	MMAR_4259
2832575-2833908	((((((((&))))))))	363	370	68	75	-12.08	dioxygenase MMAR	MMAR_2346
c4542714-4537976	(((((((&)))))))	2385	2391	69	75	-12.08	non ribosomal peptide synthetase MbtF MMAR	MMAR_3690
1052656-1054544	((((.((.(((((&)))))))))))	937	949	67	77	-12.07	glycine sarcosine methyltransferase MMAR	MMAR_0861
2973146-2975190	(((((((&)))))))	1772	1778	35	41	-12.07	PE PGRS family protein MMAR	MMAR_2460
c3111291-3110279	((((((((&))))))))	331	338	34	41	-12.07	GntR family transcriptional regulator MMAR	MMAR_2560
3911808-3913030	(((.(((((&))))).)))	420	428	33	41	-12.07	geranylgeranyl pyrophosphate synthetase IdsA2 MMAR	MMAR_3208
350970-352045	(((.(((((((((&))))))))).)))	161	173	3	15	-12.06	short chain type dehydrogenase/reductase MMAR	MMAR_0306
3122010-3123766	(((((((&)))))))	1274	1280	69	75	-12.06	succinate semialdehyde dehydrogenase MMAR	MMAR_2571
c4477513-4475790	(((((.((((((((&)))))))))))))	1309	1322	31	43	-12.06	integral membrane nitrite extrusion protein NarK1 MMAR	MMAR_3637
c4943124-4942541	((.(((((((&)))))))))	81	90	69	77	-12.06	hypothetical protein MMAR 4004 MMAR	MMAR_4004
c5172541-5171490	(((.(((((((&))))))))))	412	422	69	78	-12.06	lipoprotein LpqZ MMAR	MMAR_4196
c5196925-5194539	((((((((&))))))))	1863	1870	34	41	-12.06	PPE family protein MMAR	MMAR_4218
2850308-2851098	(((((((&)))))))	-6	0	69	75	-12.05	lipoprotein signal peptidase LspA MMAR	MMAR_2361
c2540205-2539397	(((((.((..(((&)))..)))))))	302	314	67	78	-12.05	hypothetical protein MMAR 2108 MMAR	MMAR_2108
1576896-1577746	(((..((((((&))))))..)))	-197	-187	68	78	-12.04	TetR family transcriptional regulator MMAR	MMAR_1294
c4354666-4351515	(((((((&)))))))	1562	1568	69	75	-12.04	hypothetical protein MMAR 3543 MMAR	MMAR_3543
4434664-4437476	((((((((&))))))))	1431	1438	34	41	-12.04	metal cation transporter p type ATPase a MMAR	MMAR_3612
600655-601163	(((((((&)))))))	-18	-12	33	39	-12.03	hypothetical protein MMAR 0507 MMAR	MMAR_0507
2071298-2072463	(((((((.((&)))))))))	521	530	33	41	-12.03	hypothetical protein MMAR 1721 MMAR	MMAR_1721
c6032103-6031070	((((((((&))))))))	-76	-69	69	76	-12.03	short chain type dehydrogenase/reductase MMAR	MMAR_4968
396604-398129	((((((.(((&)))))))))	896	905	69	77	-12.02	cytochrome P450 138A3 Cyp138A3 MMAR	MMAR_0346
504353-504843	(((((((&)))))))	-29	-23	69	75	-12.02	hypothetical protein MMAR 0433 MMAR	MMAR_0433
3107069-3108420	((((((.(((&)))))))))	338	347	33	41	-12.02	aldose 1 epimerase MMAR	MMAR_2557
c3934703-3933304	((((((((&))))))))	175	182	33	40	-12.02	hypothetical protein MMAR 3228 MMAR	MMAR_3228
376766-378333	((.(((((((&)))))))))	1082	1091	33	41	-12.01	hypothetical protein MMAR 0326 MMAR	MMAR_0326
2776234-2777690	((((((((&))))))))	-165	-158	67	74	-12.01	UDP glucose 6 dehydrogenase; UdgL MMAR	MMAR_2309
2866897-2868422	((((.((((&))))))))	651	659	68	75	-12.01	GntR family transcriptional regulator MMAR	MMAR_2376
5437811-5439153	(((.((((((&)))))))))	785	794	33	41	-12.01	dehydrogenase MMAR	MMAR_4421
5685339-5686249	(.((((((&)))))).)	679	686	33	40	-12.01	two component response transcriptional regulatory protein PrrA MMAR	MMAR_4633
70843-72683	((((((((&).)))))))	1513	1520	33	41	-12	hypothetical protein MMAR 0070 MMAR	MMAR_0070
2321590-2322335	((((((((&))))))))	431	438	34	41	-12	hypothetical protein MMAR 1907 MMAR	MMAR_1907
c2706177-2704661	((((.(((.((&)).)))))))	847	857	68	77	-12	PE PGRS family protein MMAR	MMAR_2248
c5842681-5841603	((((.((((&))))))))	439	447	70	77	-12	transport system kinase MMAR	MMAR_4787
c6231064-6229695	(((.((((((&)))))))))	1153	1162	70	78	-12	hypothetical protein MMAR 5147 MMAR	MMAR_5147
c5482370-5481439	(((((((&)))))))	-8	-2	67	73	-11.99	lipoprotein LpqU MMAR	MMAR_4463
2689875-2691496	((.(((((((&)))))))))	108	117	69	77	-11.99	dehydrogenase MMAR	MMAR_2237
3137349-3138286	(((.(((((&))))))))	-186	-178	33	40	-11.99	hypothetical protein MMAR 2580 MMAR	MMAR_2580
c3170356-3168717	((((((((((((((&))))))).)))))))	785	798	6	20	-11.99	hypothetical protein MMAR 2599 MMAR	MMAR_2599
c3668648-3667816	((((((.(((&)))))))))	-99	-90	33	41	-11.99	hypothetical protein MMAR 3031 MMAR	MMAR_3031
5461996-5462510	(((((.(((((((&))))))).)))))	-166	-154	31	43	-11.99	hypothetical protein MMAR 4441 MMAR	MMAR_4441
c6027895-6026952	((((((((((&)).))))))))	47	56	32	42	-11.98	hypothetical protein MMAR 4964 MMAR	MMAR_4964
942978-944581	(((((((&)))))))	977	983	33	39	-11.97	dihydrolipoamide dehydrogenase Lpd MMAR	MMAR_0785
c4754134-4751745	(((((((&)))))))	1789	1795	69	75	-11.97	molybdopterin biosynthesis protein MoeY 1 MMAR	MMAR_3826
c5762067-5761022	(((((((&)))))))	584	590	35	41	-11.97	hypothetical protein MMAR 4711 MMAR	MMAR_4711
c1283824-1282650	(((.(.((((((&)))))).))))	690	701	67	77	-11.96	O methyltransferase MMAR	MMAR_1059
c1386058-1383846	((((((((&))))))))	268	275	67	74	-11.96	short chain dehydrogenase; AcrA1 MMAR	MMAR_1153
1931501-1932657	(((((..(((((&)))))..)))))	29	40	67	78	-11.96	O methyltransferase MMAR	MMAR_1595
3536653-3538514	((((.(((((&)))))))))	-71	-62	70	78	-11.96	PE PGRS family protein MMAR	MMAR_2933
3882159-3883300	((((((&))))))	146	151	33	38	-11.96	hypothetical protein MMAR 3182 MMAR	MMAR_3182
1374343-1375061	((.((((((&))))))))	104	112	33	40	-11.96	hypothetical protein MMAR 5486 MMAR	MMAR_5486
2675763-2677906	((((((((&))))))))	1927	1934	34	41	-11.95	excinuclease ABC (subunit c nuclease) UvrC MMAR	MMAR_2227
4549068-4550587	((((((.(((&))).))))))	733	742	68	77	-11.95	polyketide synthase MbtC MMAR	MMAR_3694
c6323851-6323214	((((((..((((&))))..))))))	135	146	67	78	-11.95	hypothetical protein MMAR 5234 MMAR	MMAR_5234
2203100-2203605	((((.((((&)))).))))	237	245	33	41	-11.94	hypothetical protein MMAR 1807 MMAR	MMAR_1807
c3641018-3640303	((((.((((&)))).))))	55	63	67	75	-11.94	gluconate kinase MMAR	MMAR_3018
88776-90742	(((.((((((&)))))))))	650	659	33	41	-11.93	hypothetical protein MMAR 0087 MMAR	MMAR_0087
3500672-3502071	(((((.(.((((&))))))))))	1050	1061	69	78	-11.92	PPE family protein MMAR	MMAR_2895
3569504-3570015	(((((.(((&))))))))	34	42	33	40	-11.92	PemK like protein MMAR	MMAR_2956
c3664248-3663242	((((.(((((.((&)).)))))))))	767	779	67	78	-11.92	polyprenol monophosphomannose synthase; Ppm1B MMAR	MMAR_3028
c5042868-5041019	((((((((&))))))))	-151	-144	33	40	-11.92	ATP synthase alpha chain AtpA MMAR	MMAR_4089
c5673374-5671591	(((.((((((&)))))))))	785	794	70	78	-11.92	penicillin binding protein MMAR	MMAR_4623
44518-45545	((((((((&))))))))	-109	-102	33	40	-11.91	secreted protein P60 related protein MMAR	MMAR_0043
2795398-2797166	((.((((((((((((((&))))))))))).))).))	758	774	1	18	-11.91	hypothetical protein MMAR 2327 MMAR	MMAR_2327
c4912331-4911283	(((((((&)))))))	415	421	35	41	-11.91	coenzyme F420 dependent oxidoreductase MMAR	MMAR_3978
c6302876-6302011	((((.(((((&)))))))))	171	180	69	77	-11.91	hypothetical protein MMAR 5216 MMAR	MMAR_5216
699620-700488	(((((.(((&).)))))))	299	307	33	41	-11.9	hypothetical protein MMAR 0599 MMAR	MMAR_0599
2644896-2648533	((((((.((((&))))))))))	2281	2291	66	75	-11.9	carbamoyl phosphate synthase large chain CarB MMAR	MMAR_2199
c4358770-4356585	((.((((.(((((&)))))))))))	643	655	67	77	-11.9	PPE family protein; PPE5 MMAR	MMAR_3546
c5091553-5090862	(((.(((((&))))))))	-126	-118	33	40	-11.9	carbonic anhydrase MMAR	MMAR_4135
c1000647-998702	(((((.(((((((&)))))))..)))))	736	748	66	79	-11.89	PE PGRS family protein MMAR	MMAR_0837
2116710-2117548	(((.(((((&))))).)))	415	423	69	77	-11.89	chorismate pyruvate lyase MMAR	MMAR_1760
3284347-3285047	(((((((&)))))))	379	385	35	41	-11.89	hypothetical protein MMAR 2693 MMAR	MMAR_2693
c3415300-3414096	(((.(((((&))))).)))	416	424	69	77	-11.89	oxidoreductase FadB5 MMAR	MMAR_2814
471364-472037	((((..((((((((&))))))))))))	330	343	67	78	-11.88	hypothetical protein MMAR 0406 MMAR	MMAR_0406
949665-951151	((((((&))))))	-155	-150	70	75	-11.87	isocitrate lyase Icl MMAR	MMAR_0792
1294661-1295406	((((((.(((&)))))))))	-123	-114	33	41	-11.87	adenylate kinase (ATP AMP transphosphorylase); Adk MMAR	MMAR_1071
2856707-2860449	((((.((((&))))))))	3060	3068	34	41	-11.87	DNA polymerase III; alpha subunit; DnaE1 MMAR	MMAR_2369
986550-987592	((((...(((.((&)).)))))))	-124	-112	68	77	-11.86	hypothetical protein MMAR 0824 MMAR	MMAR_0824
c1825290-1823885	((((((&))))))	736	741	33	38	-11.86	acyl CoA dehydrogenase FadE23 MMAR	MMAR_1509
2763033-2764753	(((((((&)))))))	1236	1242	69	75	-11.86	two component regulator sensor kinase MMAR	MMAR_2299
3545696-3546441	(((((((&)))))))	449	455	69	75	-11.86	transcriptional regulatory protein MMAR	MMAR_2939
c4683839-4681990	((.(((((((&)))))))))	114	123	33	41	-11.86	adenylate cyclase MMAR	MMAR_3795
c6010637-6008536	(((((.((((&)))))))))	111	120	33	41	-11.86	xanthine/uracil permease MMAR	MMAR_4949
c6253284-6252734	(((((((&)))))))	-18	-12	67	73	-11.85	transcriptional regulatory protein Whib like WhiB4 MMAR	MMAR_5170
c2142355-2141334	((.(((((((&)))))))))	567	576	33	41	-11.85	daunorubicin DIM transport integral membrane protein ABC transporter DrrC MMAR	MMAR_1769
c2425619-2425009	((((((.(((&)))))))))	-135	-126	33	41	-11.85	hypothetical protein MMAR 2004 MMAR	MMAR_2004
2513909-2514813	((((((.(((&)))))))))	487	496	33	41	-11.85	pi synthase PgsA1 MMAR	MMAR_2090
3140211-3141766	(((((((&)))))))	915	921	69	75	-11.85	hypothetical protein MMAR 2582 MMAR	MMAR_2582
4108565-4110237	(((.(((((((&))))))))))	437	447	68	77	-11.85	hypothetical protein MMAR 3329 MMAR	MMAR_3329
3439217-3441291	((((((.(((&)))))))))	541	550	33	41	-11.84	acyl CoA ligase FadD31 MMAR	MMAR_2835
5947859-5949066	((((((((&))))))))	-123	-116	67	74	-11.84	hypothetical protein MMAR 4892 MMAR	MMAR_4892
c6598116-6597020	(((((((...((((&)))))))))))	561	574	68	78	-11.84	hypothetical protein MMAR 5454 MMAR	MMAR_5454
4489274-4491120	(((((((&)))))))	1277	1283	67	73	-11.83	MMAR	MMAR_3643
1246360-1247735	(((((((&)))))))	607	613	67	73	-11.82	coenzyme PQQ synthesis protein E; PqqE MMAR	MMAR_1021
2895365-2896377	((((((..(((((&))))).))))))	-92	-80	67	78	-11.82	inositol monophosphatase ImpA MMAR	MMAR_2400
4713212-4719519	((.(((.((((&)))))))))	2477	2487	69	77	-11.82	type I modular polyketide synthase MMAR	MMAR_3799
285657-288769	(((((((&)))))))	379	385	70	76	-11.81	transmembrane transport protein; MmpL5 4 MMAR	MMAR_0255
1098806-1099701	((((((&))))))	416	421	36	41	-11.81	ubiquinone/menaquinone methlytransferase; MenH MMAR	MMAR_0907
c4072719-4072007	(((((.(((&))).)))))	303	311	33	41	-11.81	hypothetical protein MMAR 3300 MMAR	MMAR_3300
c5846726-5845429	(((((.(((&))).)))))	885	893	33	41	-11.81	acyl CoA dehydrogenase MMAR	MMAR_4791
6339684-6340981	(((((((&)))))))	617	623	33	39	-11.81	hypothetical protein MMAR 5250 MMAR	MMAR_5250
401117-402228	((((((((&))))))))	614	621	68	75	-11.8	DNA glycosylase MMAR	MMAR_0352
c4286201-4284352	(((.(((((&))))))))	-82	-74	68	75	-11.8	two component sensor histidine kinase MMAR	MMAR_3479
6139173-6140260	((((((((&))))))))	343	350	34	41	-11.8	hypothetical protein MMAR 5058 MMAR	MMAR_5058
457715-458805	((((((((&))))))))	80	87	32	39	-11.79	hypothetical protein MMAR 0392 MMAR	MMAR_0392
c4113030-4112384	(((....((((((&))))))..)))	5	17	68	78	-11.79	hypothetical protein MMAR 3332 MMAR	MMAR_3332
c1187416-1185990	(((((((&)))))))	633	639	33	39	-11.79	RNA polymerase sigma factor MMAR	MMAR_0975
c396223-395811	(((((((((&)))))))))	-157	-149	33	41	-11.78	hypothetical protein MMAR 0344 MMAR	MMAR_0344
548697-553561	((.(((((((&)))))))))	1874	1883	33	41	-11.78	peptide synthetase MMAR	MMAR_0469
691675-692183	(((((((&)))))))	-14	-8	68	74	-11.78	hypothetical protein MMAR 0590 MMAR	MMAR_0590
3412265-3414045	(((((((&)))))))	-14	-8	67	73	-11.78	dehydrogenase MMAR	MMAR_2813
2085528-2086735	(((((.((((&)))).)))))	78	87	68	77	-11.78	glycerol 3 phosphate dehydrogenase MMAR	MMAR_1732
3299900-3300855	((((((.((&)).))))))	350	358	33	41	-11.78	putative regulatory protein MMAR	MMAR_2705
c1039005-1012526	(((((((.(((.(.(((((&)))))).))).)))))))	8803	8821	64	81	-11.77	non ribosomal peptide synthetase MMAR	MMAR_0851
2112851-2114208	(((..(((((((&))))))))))	-193	-182	68	77	-11.77	ketoreductase MMAR	MMAR_1758
c6400512-6399632	((.(((((.((&)).)))))))	459	469	68	77	-11.77	osmoprotectant (glycine betaine/carnitine/choline/L proline) transport integral membrane protein ABC transporter ProW MMAR	MMAR_5300
2415236-2416053	(((((((&)))))))	85	91	69	75	-11.76	membrane associated regulatory protein MMAR	MMAR_1994
2005621-2007317	(((((((&)))))))	-66	-60	33	39	-11.75	formate hydrogenase HycE MMAR	MMAR_1659
2619973-2620616	((.((((((&))))))))	148	156	70	77	-11.75	hypothetical protein MMAR 2174 MMAR	MMAR_2174
c3695120-3693985	((((((&))))))	189	194	34	39	-11.75	class a beta lactamase; BlaC MMAR	MMAR_3050
c6189453-6188726	((((.((((.((&)).))))))))	125	136	68	78	-11.75	2 amino 4 hydroxy 6 hydroxymethyldihydropteridine pyrophosphokinase FolK MMAR	MMAR_5109
2333340-2334742	(((((((&)))))))	-31	-25	72	78	-11.74	lipid transfer protein Ltp1 MMAR	MMAR_1918
c1962571-1960866	(((((((&)))))))	1163	1169	33	39	-11.74	ATP dependent DNA ligase LigB MMAR	MMAR_1623
c3443357-3441295	((((((((&))))))))	515	522	33	40	-11.74	phosphotransferase MMAR	MMAR_2836
c1731311-1730701	((((..(((((&)))))))))	60	70	33	41	-11.73	hypothetical protein MMAR 1426 MMAR	MMAR_1426
c4529370-4528409	(((((((((&)))))))))	353	361	66	74	-11.73	hypothetical protein MMAR 3682 MMAR	MMAR_3682
c5212866-5210885	(((((((&)))))))	97	103	35	41	-11.73	fatty acid CoA ligase FadD6 MMAR	MMAR_4232
c5807599-5806593	(((((...((((&)))))))))	65	76	33	41	-11.73	oxidoreductase MMAR	MMAR_4756
c6616999-6616290	(((.(((((&))))).)))	404	412	70	78	-11.73	hypothetical protein MMAR 5470 MMAR	MMAR_5470
2403394-2404571	(((((((&)))))))	570	576	69	75	-11.72	hypothetical protein MMAR 1984 MMAR	MMAR_1984
c3088353-3086939	(((((((((&)))))))))	-123	-115	33	41	-11.72	PPE family protein MMAR	MMAR_2534
4462993-4472699	(((.(((((&))))).)))	9194	9202	33	41	-11.72	peptide synthetase Nrp (peptide synthase) MMAR	MMAR_3633
c4505727-4503965	((((..(((((((&)))))))))))	1143	1155	67	77	-11.72	membrane associated phospholipase C 2 PlcB 4 MMAR	MMAR_3657
2804867-2806410	((..((((((&))))))))	-2	7	70	77	-11.71	pyridoxal phosphate dependent enzyme MMAR	MMAR_2335
c2793955-2791869	(((.(((((&))))))))	893	901	70	77	-11.71	hypothetical protein MMAR 2323 MMAR	MMAR_2323
3153110-3159585	((((.((((&)))).))))	2130	2138	69	77	-11.71	PPE family protein; PPE8 MMAR	MMAR_2591
5957572-5958779	((.(((((((&)))))))))	834	843	69	77	-11.71	hypothetical protein MMAR 4903 MMAR	MMAR_4903
702837-704563	(((((((&)))))))	17	23	69	75	-11.7	hypothetical protein MMAR 0602 MMAR	MMAR_0602
c6198244-6196788	(((((((&)))))))	996	1002	35	41	-11.7	PPE family protein; PPE65 MMAR	MMAR_5117
c6205818-6204560	((.(((((((&)))))))))	60	69	69	77	-11.69	hypothetical protein MMAR 5126 MMAR	MMAR_5126
6294047-6295728	((((((.((&)).))))))	1378	1386	67	75	-11.69	hypothetical protein MMAR 5209 MMAR	MMAR_5209
1135332-1136356	(((.((((((&)))))))))	260	269	33	41	-11.68	adenylate cyclase MMAR	MMAR_0935
c6317903-6317140	(((((((&)))))))	73	79	33	39	-11.68	DeoR family transcriptional regulator MMAR	MMAR_5226
530108-531831	(((.((((((&)))))))))	1223	1232	33	41	-11.67	fatty acid CoA ligase FadD4 MMAR	MMAR_0452
6387720-6388279	((((((((&))))))))	-6	1	34	41	-11.67	hypothetical protein MMAR 5293 MMAR	MMAR_5293
5394865-5395559	((((.(((((&)))))))))	-93	-84	69	77	-11.67	transcription elongation factor GreA MMAR	MMAR_4387
5073503-5075031	(((((((&)))))))	629	635	33	39	-11.66	membrane permease MMAR	MMAR_4118
c5177349-5176004	(((((((&)))))))	910	916	69	75	-11.66	F420 dependent glucose 6 phosphate dehydrogenase Fgd2 MMAR	MMAR_4200
5910777-5912110	((((..((((&))))..))))	414	423	68	77	-11.66	transcriptional regulator MMAR	MMAR_4857
c596272-594708	(((((.((((&)))).)))))	151	160	68	77	-11.65	3 oxoacyl MMAR	3-oxoacyl-MMAR_0503
c170766-168341	(.((.(((((((&))))))).)))	129	140	67	77	-11.65	acyl CoA dehydrogenase FadE6 1 MMAR	MMAR_0139
c6528663-6527612	((.((((.((((&)))).))))))	-23	-12	67	77	-11.65	glycerophosphoryl diester phosphodiesterase GlpQ1 MMAR	MMAR_5394
c5179036-5177391	((.((((((&))))))))	79	87	33	40	-11.65	GabA permease GabP 1 MMAR	MMAR_4201
5230096-5230844	(((((((&)))))))	492	498	68	74	-11.65	hypothetical protein MMAR 4247 MMAR	MMAR_4247
1460668-1461266	(.(((((((&))))))))	205	213	33	40	-11.64	cytidine deaminase Cdd MMAR	MMAR_1204
c2765932-2764758	(((...((((((&))))))..)))	376	387	67	77	-11.64	hypothetical protein MMAR 2300 MMAR	MMAR_2300
3015533-3018714	(((((((.((&)))))))))	1617	1626	67	75	-11.64	long chain acyl CoA synthase MMAR	MMAR_2478
3492488-3493857	(((((((&)))))))	-189	-183	69	75	-11.64	MCE family lipoprotein LprM MMAR	MMAR_2886
c3805987-3804399	(.(((((((.......((((((((&))).)))))))))))).)	374	397	64	81	-11.64	hypothetical protein MMAR 3121 MMAR	MMAR_3121
4173481-4175528	((((((&))))))	195	200	33	38	-11.64	fatty acid CoA ligase MMAR	MMAR_3389
475092-476095	(((((...(((((((((&)))))))))..)))))	-76	-60	64	79	-11.63	integral membrane protein YrbE1A MMAR	MMAR_0410
c599900-597865	(((((((&)))))))	850	856	68	74	-11.63	acyl CoA dehydrogenase FadE5 MMAR	MMAR_0505
4473151-4474646	((((((&))))))	-12	-7	73	78	-11.63	integral membrane ion antiporter MMAR	MMAR_3635
2750460-2751400	((((((((&).)))))))	601	608	33	41	-11.63	invasion and intracellular persistence protein; IipB MMAR	MMAR_2285
3050340-3051481	(((.(((.(((((&))))).))))))	154	166	67	78	-11.63	integrase/recombinase; XerD MMAR	MMAR_2506
c4441196-4439623	((.(((((((&))))))).))	789	798	69	78	-11.63	hypothetical protein MMAR 3615 MMAR	MMAR_3615
5064892-5067761	((((((&))))))	2409	2414	33	38	-11.63	aldehyde dehydrogenase MMAR	MMAR_4110
c5387382-5386769	((.((((((&)))))).))	-134	-126	69	77	-11.63	hypothetical protein MMAR 4378 MMAR	MMAR_4378
c5688695-5688262	((((((...(((&)))))))))	64	75	33	41	-11.63	hypothetical protein MMAR 4636 MMAR	MMAR_4636
643920-645673	(((..(((((.((&)))))))..)))	1519	1531	67	78	-11.62	PPE family protein; PPE4 MMAR	MMAR_0545
c697075-696096	((((((.(((&)))))))))	482	491	33	41	-11.62	transcriptional regulatory protein MMAR	MMAR_0595
989866-991199	((.((((((&))))))))	1119	1127	33	40	-11.62	UDP glucose 4 epimerase GalE2 MMAR	MMAR_0829
c1107717-1105964	(((((((.((&)))))))))	198	207	33	41	-11.62	transmembrane carbonic anhydrase; SulP 1 MMAR	MMAR_0914
c4420427-4417219	((((((&))))))	915	920	70	75	-11.62	chromosome partition ATPase protein MMAR	MMAR_3599
1993618-1994294	((((((&))))))	-95	-90	33	38	-11.61	hypothetical protein MMAR 1648 MMAR	MMAR_1648
4492570-4493462	(((((((&)))))))	560	566	33	39	-11.61	serine acetyltransferase CysE MMAR	MMAR_3646
4548313-4549271	(((.(((((&))))))))	15	23	33	40	-11.61	thioesterase MMAR	MMAR_3693
c4083361-4082109	(((.((((((&)))))))))	-163	-154	33	41	-11.6	aminotransferase CobC MMAR	MMAR_3307
c4530535-4529199	((((((((&))))))))	712	719	68	75	-11.6	chaperone protein DnaJ2 MMAR	MMAR_3683
661685-663321	(.((((((&)))))).)	541	548	33	40	-11.59	hypothetical protein MMAR 0563 MMAR	MMAR_0563
c2075975-2075347	((((((.((&)).))))))	-9	-1	33	41	-11.59	membrane protein MmpS1 MMAR	MMAR_1723
c4794256-4792728	(((.(((((.((&)).))))))))	1121	1132	68	78	-11.59	integral membrane leucine and alanine rich protein MMAR	MMAR_3855
c191568-190532	((.(((((((&))))))).))	36	45	67	76	-11.58	hypothetical protein MMAR 0159 MMAR	MMAR_0159
2762290-2763233	((((.((((.(((&)))))))))))	242	254	67	77	-11.58	two component regulator receiver domain containing protein MMAR	MMAR_2298
2777487-2778706	(((((.(((&))))))))	-82	-74	33	40	-11.58	UDP glucose 4 epimerase; GalE5 MMAR	MMAR_2310
c1353097-1352460	(((.((((.(((&))))))).)))	417	428	67	77	-11.57	hypothetical protein MMAR 1128 MMAR	MMAR_1128
1742283-1744687	(((((.((((&)))))))))	1031	1040	69	77	-11.57	hypothetical protein MMAR 1438 MMAR	MMAR_1438
2180732-2182308	(((((((&)))))))	1007	1013	33	39	-11.57	cell division protein FtsY MMAR	MMAR_1786
c6504377-6503269	(((((((((&)))))))))	802	810	32	40	-11.57	transmembrane protein MMAR	MMAR_5370
c6513473-6512518	(((((.((&)).)))))	282	289	68	75	-11.57	acyltransferase MMAR	MMAR_5378
3076270-3077132	((((((&))))))	-12	-7	69	74	-11.56	hypothetical protein MMAR 2522 MMAR	MMAR_2522
2752529-2753685	((((..((((((.((&))))))))))))	161	175	67	78	-11.56	hypothetical protein MMAR 2287 MMAR	MMAR_2287
3397778-3399255	((((((&))))))	1113	1118	70	75	-11.56	competence/damage inducible protein CinA MMAR	MMAR_2796
4387879-4390853	((.((.((((((&)))))).))))	525	536	67	77	-11.56	PE PGRS family protein MMAR	MMAR_3570
c5040257-5038606	(((((((&)))))))	594	600	69	75	-11.56	ATP synthase beta chain AtpD MMAR	MMAR_4087
c5464115-5462521	((.(((((((&))))))).))	231	240	69	78	-11.56	prophage integrase MMAR	MMAR_4442
1072588-1073828	((..(.(((.((((((((&)))))))).))).)..))	485	502	64	81	-11.55	UDP glucose 4 epimerase; GalE3 MMAR	MMAR_0882
c5461129-5460261	(((((((&)))))))	271	277	33	39	-11.55	hypothetical protein MMAR 4439 MMAR	MMAR_4439
6075774-6076798	(((((.(((&))).)))))	32	40	33	41	-11.55	enoyl CoA hydratase EchA19 MMAR	MMAR_5002
c6105808-6104658	(((((.((((&)))))))))	291	300	33	41	-11.55	hypothetical protein MMAR 5029 MMAR	MMAR_5029
298959-299872	((((((&))))))	438	443	35	40	-11.54	hypothetical protein MMAR 0263 MMAR	MMAR_0263
985469-986733	((((((.((.(((((((((&))))))))).))))))))	941	959	3	20	-11.54	transmembrane protein MMAR	MMAR_0823
2010826-2012063	(((((((&).))))))	281	287	33	40	-11.54	hypothetical protein MMAR 1664 MMAR	MMAR_1664
c2597350-2596266	((.(((((((&)))))))))	612	621	33	41	-11.54	membrane glycine rich protein MMAR	MMAR_2155
c4673326-4671921	(((.(((((..((&))..))))))))	14	26	67	78	-11.54	transposase MMAR	MMAR_3782
283072-284027	(((((.((&)).)))))	113	120	33	40	-11.53	bifunctional Mta/Sah nucleosidase Mtn MMAR	MMAR_0251
c396874-396069	(((((((((&)))))))))	494	502	33	41	-11.53	transcriptional regulatory protein MMAR	MMAR_0345
c1125732-1123331	(((((((&)))))))	1262	1268	34	40	-11.53	PPE family protein MMAR	MMAR_0926
c1787872-1786884	(((((.(((&))))))))	111	119	34	41	-11.53	NADH dehydrogenase I (chain J) NuoJ (NADH ubiquinone oxidoreductase chain J) MMAR	MMAR_1474
c3667985-3666181	(((((((&)))))))	1145	1151	68	74	-11.53	hypothetical protein MMAR 3030 MMAR	MMAR_3030
c3853823-3852808	(((((...((((&)))))))))	-196	-185	33	41	-11.53	methyltransferase MMAR	MMAR_3170
c4968096-4967531	((((.(((((&)))))))))	-167	-158	33	41	-11.53	hypothetical protein MMAR 4028 MMAR	MMAR_4028
136817-138456	(((.((((((&)))))))))	889	898	33	41	-11.52	oxidoreductase MMAR	MMAR_0110
c502693-499089	((.((((.(((((((((((&)))))))))))..)))).))	1667	1685	62	81	-11.52	PE PGRS family protein MMAR	MMAR_0431
1670208-1671964	(((.(((((&))))).)))	1483	1491	33	41	-11.52	transposase for ISMyma05 MMAR	MMAR_1373
1992609-1993783	((((((&))))))	914	919	33	38	-11.52	ribonucleoside diphosphate reductase (beta chain) NrdF2 MMAR	MMAR_1647
4555160-4557012	(((((((((.(((((&))))))))))))))	765	779	6	19	-11.52	bifunctional enzyme MbtA salicyl AMP ligase (SAL AMP ligase) + salicyl S ACP synthetase MMAR	MMAR_3698
c5303451-5302532	(((((((.((((&)))))))))))	175	186	32	42	-11.52	integral membrane protein MMAR	MMAR_4311
5516914-5518670	((((((&))))))	644	649	34	39	-11.52	hypothetical protein MMAR 4491 MMAR	MMAR_4491
c6144768-6143681	(((((.(((&))).)))))	153	161	33	41	-11.52	2 hydroxy 6 oxo 6 phenylhexa 2;4 dienoate hydrolase BphD MMAR	MMAR_5064
c6246426-6245408	((((((.(.(((.(((((.(((((((&)))))))))))).)))).))))))	718	743	30	53	-11.52	hypothetical protein MMAR 5160 MMAR	MMAR_5160
c4613076-4612031	(((((((&)))))))	-72	-66	33	39	-11.51	hypothetical protein MMAR 3745 MMAR	MMAR_3745
c4799509-4798608	((((.(.((((((&)))))).)))))	125	137	67	78	-11.51	hypothetical protein MMAR 3860 MMAR	MMAR_3860
c5935403-5934100	((((((.(((&)))))))))	453	462	69	77	-11.51	5' phosphoribosyl 5 aminoimidazole synthetase; PurM MMAR	MMAR_4880
c5968804-5967081	(((((.((&)))))))	-116	-109	34	40	-11.51	aldehyde dehydrogenase MMAR	MMAR_4912
c6172600-6171438	(((((((&)))))))	-196	-190	68	74	-11.51	polyprenol monophosphomannose synthase Ppm1 2 MMAR	MMAR_5093
696888-698422	((.(((((.((&)))))))))	286	296	33	41	-11.5	integral membrane transport protein MMAR	MMAR_0596
c879935-879511	((((((&))))))	171	176	33	38	-11.5	hypothetical protein MMAR 0732 MMAR	MMAR_0732
2043791-2044587	((.((((((&))))))))	206	214	34	41	-11.5	regulatory protein MMAR	MMAR_1695
3027874-3028364	(((((&)))))	-183	-179	36	40	-11.5	hypothetical protein MMAR 5562 MMAR	MMAR_5562
c6376492-6375258	((((((.((&))))))))	-40	-32	71	78	-11.49	D 3 phosphoglycerate dehydrogenase SerA4 MMAR	MMAR_5282
2881676-2882385	(((((((&)))))))	61	67	67	73	-11.49	hypothetical protein MMAR 2386 MMAR	MMAR_2386
4400986-4403237	((((((&))))))	1338	1343	33	38	-11.49	PE PGRS family protein MMAR	MMAR_3581
c4770357-4768694	((((.((((&))))))))	59	67	68	75	-11.49	hypothetical protein MMAR 3835 MMAR	MMAR_3835
c4977557-4975618	((((.((((&))))))))	198	206	34	41	-11.49	transmembrane ATP binding protein ABC transporter MMAR	MMAR_4036
5013558-5015845	(((((((..(((((&))))).)))))))	873	886	31	43	-11.49	glycosidase MMAR	MMAR_4071
5150085-5151526	(((((((&)))))))	412	418	72	78	-11.49	cytochrome P450 130A4 Cyp130A4 MMAR	MMAR_4184
5389716-5390656	((.(((((((&)))))))))	83	92	33	41	-11.49	hemolysin like protein MMAR	MMAR_4381
5976739-5978540	(((((((&)))))))	1052	1058	72	78	-11.49	bifunctional acylase; GgtA MMAR	MMAR_4920
c3404625-3403907	(((((((.((((&)))))))))))	-176	-165	32	42	-11.48	hypothetical protein MMAR 2802 MMAR	MMAR_2802
3429157-3430640	((((((&))))))	339	344	33	38	-11.48	lipase LipD MMAR	MMAR_2828
4222610-4223601	(((((.(((&))).)))))	359	367	33	41	-11.48	hypothetical protein MMAR 3422 MMAR	MMAR_3422
c5165774-5163694	((((((&))))))	490	495	33	38	-11.48	drug transport integral membrane protein MMAR	MMAR_4192
987394-988439	(((.((((&)))))))	-125	-118	35	41	-11.47	hypothetical protein MMAR 0825 MMAR	MMAR_0825
c2538146-2536366	(((((((&)))))))	-26	-20	34	40	-11.47	spermidine synthase; SpeE MMAR	MMAR_2104
3295867-3296696	((((((((&))))))))	354	361	34	41	-11.47	CDP diacylglycerol glycerol 3 phosphate 3 phosphatidyltransferase PgsA2 MMAR	MMAR_2699
c4818014-4817587	(((((((&)))))))	145	151	68	74	-11.47	hypothetical protein MMAR 3880 MMAR	MMAR_3880
c5959641-5958737	(((((((&)))))))	128	134	72	78	-11.47	hypothetical protein MMAR 4904 MMAR	MMAR_4904
742725-744583	((((.(((((((&)))))))))))	1102	1113	32	42	-11.46	potassium transporting ATPase a subunit; KdpA MMAR	MMAR_0631
1698976-1699658	((((((&))))))	95	100	34	39	-11.46	hypothetical protein MMAR 1398 MMAR	MMAR_1398
2511251-2513526	(((((((&)))))))	1420	1426	67	73	-11.46	threonyl tRNA synthetase ThrS MMAR	MMAR_2088
c4654354-4651494	(((((((&)))))))	1842	1848	69	75	-11.46	valyl tRNA synthetase protein ValS MMAR	MMAR_3772
c4988638-4986111	((((((.((&)).))))))	419	427	69	77	-11.46	pyruvate dehydrogenase E1 component AceE 1 MMAR	MMAR_4046
c5554763-5554018	(((((.((((&)))))))))	183	192	33	41	-11.46	pterin 4 alpha carbinolamine dehydratase MoaB2 MMAR	MMAR_4526
c6017156-6015223	((.((((((&))))))))	673	681	33	40	-11.46	PE PGRS family protein MMAR	MMAR_4953
c6089127-6088403	((.(((((((&)))))))))	-63	-54	69	77	-11.46	hypothetical protein MMAR 5014 MMAR	MMAR_5014
7148-9867	(((((((&)))))))	1937	1943	35	41	-11.45	DNA gyrase (subunit A) GyrA MMAR	MMAR_0006
5332119-5332969	(((.((((&)))))))	304	311	34	40	-11.45	hypothetical protein MMAR 4327 MMAR	MMAR_4327
3212630-3213723	(((.((((((((((&)))))))))))))	-125	-112	3	15	-11.44	short chain type dehydrogenase/reductase MMAR	MMAR_2633
c3512470-3511116	((((.((((((((&))))))))..))))	1058	1070	66	79	-11.44	hypothetical protein MMAR 2907 MMAR	MMAR_2907
c1089165-1087364	((.((((.((((&)))).))))))	1364	1375	68	78	-11.43	fatty acid CoA synthase; FadD8 MMAR	MMAR_0897
1853503-1854731	((((.((((&)))).))))	774	782	33	41	-11.43	hypothetical protein MMAR 1536 MMAR	MMAR_1536
c5688462-5687624	((((((...(((&)))))))))	-169	-158	33	41	-11.43	exported or membrane protein MMAR	MMAR_4635
974530-976130	((((((.((&)).))))))	213	221	33	41	-11.42	mannosyltransferase MMAR	MMAR_0812
2378981-2380266	((.(((((((&))))))).))	1041	1050	69	78	-11.42	type I restriction/modification system specificity determinant HsdS (S protein) MMAR	MMAR_1960
c3621368-3620554	(((((.(((((&))))).)))))	566	576	67	77	-11.42	alternative RNA polymerase sigma factor MMAR	MMAR_2997
c4172099-4170703	(((.(((((((((&))))))))).)))	261	273	3	15	-11.42	hypothetical protein MMAR 3387 MMAR	MMAR_3387
c6104460-6103100	((((((&))))))	-149	-144	34	39	-11.42	acetyl CoA acetyltransferase (PaaJ like); Ltp2 1 MMAR	MMAR_5027
6275090-6275940	((((((.(.(((&))).)))))))	18	29	68	78	-11.42	hypothetical protein MMAR 5193 MMAR	MMAR_5193
c192349-191358	(((((((&)))))))	77	83	33	39	-11.41	hypothetical protein MMAR 0160 MMAR	MMAR_0160
c613929-612578	(((((.(((((&))))))))))	251	261	69	78	-11.41	transcriptional regulatory protein MMAR	MMAR_0520
c4578962-4577944	(((((((&)))))))	-15	-9	67	73	-11.41	sulfate transport integral membrane protein ABC transporter CysW MMAR	MMAR_3716
1490097-1491841	(((..(((((&)))))..)))	-198	-189	67	76	-11.41	glutamate synthase; GltB 1 MMAR	MMAR_1226
c6031266-6030275	((.(((((&)))))))	84	91	35	41	-11.41	short chain type dehydrogenase/reductase MMAR	MMAR_4967
382928-383733	(((((..(((&)))..)))))	314	323	67	76	-11.4	acetyltransferase MMAR	MMAR_0332
c1299876-1298792	(((.((((((&)))))))))	366	375	33	41	-11.4	3 hydroxyisobutyrate dehydrogenase; MmsB MMAR	MMAR_1077
3847430-3848208	((((((&))))))	384	389	33	38	-11.4	hypothetical protein MMAR 3164 MMAR	MMAR_3164
1233667-1234367	((.((((((&)))))).))	485	493	70	78	-11.39	transcriptional regulator MMAR	MMAR_1007
1623619-1625951	((((.((((&))))))))	19	27	34	41	-11.39	hypothetical protein MMAR 1331 MMAR	MMAR_1331
c3212800-3211980	((.((((((&)))))).))	-170	-162	33	41	-11.39	hypothetical protein MMAR 2632 MMAR	MMAR_2632
c5462181-5460926	(((((((&)))))))	505	511	72	78	-11.39	hypothetical protein MMAR 4440 MMAR	MMAR_4440
c5989054-5987385	(((.((((((&)))))))))	1341	1350	33	41	-11.39	NAD dependent aldehyde dehydrogenase; AldA MMAR	MMAR_4928
6589422-6589918	(((((.((((&)))))))))	107	116	33	41	-11.39	PE family protein MMAR	MMAR_5447
c6544349-6544039	(((((.(((&))).)))))	-118	-110	33	41	-11.39	hypothetical protein MMAR 5572 MMAR	MMAR_5572
200988-201694	(((.(((((&))))).)))	-132	-124	33	41	-11.38	hypothetical protein MMAR 0169 MMAR	MMAR_0169
1333131-1334728	(((((((&)))))))	1038	1044	69	75	-11.38	hypothetical protein MMAR 1110 MMAR	MMAR_1110
c2021100-2018786	(((.((((((&)))))))))	1857	1866	33	41	-11.38	transmembrane transport protein MMAR	MMAR_1673
c2832023-2825569	(((((.((((&)))))))))	1839	1848	33	41	-11.38	polyketide synthase; Pks5 1 MMAR	MMAR_2344
3102187-3104339	(((.((((&)))))))	587	594	71	77	-11.38	PE PGRS family protein MMAR	MMAR_2551
c6201245-6199804	((((.((.(((&))).)).))))	577	587	67	77	-11.38	PPE family protein MMAR	MMAR_5121
463406-464310	((((.(((&))).))))	314	321	70	77	-11.37	hypothetical protein MMAR 0398 MMAR	MMAR_0398
1721937-1723720	((.(((((&))))).))	1427	1434	70	77	-11.37	PPE family protein MMAR	MMAR_1418
c3209821-3208470	((((((((((((((&))))))))))))))	875	888	7	20	-11.37	glycosyl transferase MMAR	MMAR_2629
c3952063-3951444	(((.((((((&)))))))))	93	102	33	41	-11.37	integral membrane protein MMAR	MMAR_3243
3984267-4014043	((..(((.(((.(.(((((&)))))).))).)))..))	21681	21699	64	81	-11.37	non ribosomal peptide synthetase MMAR	MMAR_3268
c5556199-5554560	(((((((&)))))))	1206	1212	33	39	-11.37	serine protease PepD MMAR	MMAR_4527
c21594-19919	((((((&))))))	1463	1468	73	78	-11.36	penicillin binding protein PbpA MMAR	MMAR_0018
c1043094-1042445	(((((...(((((&))))))))))	-18	-6	69	78	-11.36	hypothetical protein MMAR 0853 MMAR	MMAR_0853
c4335070-4334121	(((.(((((&))))))))	-45	-37	67	74	-11.36	methylase MMAR	MMAR_3525
c1730108-1727983	(((((((&)))))))	1226	1232	34	40	-11.36	anchored membrane serine/threonine protein kinase MMAR	MMAR_1423
4746606-4748362	(((((((&)))))))	629	635	35	41	-11.36	membrane associated phospholipase C 2 PlcB 1 MMAR	MMAR_3823
c5812159-5810841	(((.(((((.(((&))).))))))))	1025	1037	67	78	-11.36	aminopeptidase MMAR	MMAR_4759
c6370261-6368838	(((((.(..(((&)))..))))))	171	182	67	77	-11.36	PPE family protein MMAR	MMAR_5277
2598525-2600506	((((((&))))))	-5	0	69	74	-11.35	aspartyl tRNA synthetase AspS MMAR	MMAR_2158
c6300777-6299276	(((((.((&)).)))))	-197	-190	33	40	-11.35	hypothetical protein MMAR 5214 MMAR	MMAR_5214
672168-673837	(.(((((.(((..(.(((((&))))))..)))))))).)	1068	1087	64	81	-11.34	PE PGRS family protein MMAR	MMAR_0572
1296674-1297620	((((((&))))))	-53	-48	36	41	-11.34	hypothetical protein MMAR 1074 MMAR	MMAR_1074
3213851-3215445	(((((((&)))))))	806	812	33	39	-11.34	hypothetical protein MMAR 2634 MMAR	MMAR_2634
c3719051-3718588	((((((&))))))	247	252	73	78	-11.34	hypothetical protein MMAR 3071 MMAR	MMAR_3071
3164012-3165732	(((((((((..(((.((((.((((((&)))))).)))).)))..)))))))))	723	748	56	81	-11.33	PE PGRS family protein MMAR	MMAR_2596
c618874-617682	(((((((&)))))))	222	228	33	39	-11.32	periplasmic iron transport lipoprotein MMAR	MMAR_0525
416527-419777	((((((&))))))	-32	-27	33	38	-11.32	serine/threonine protein kinase transcriptional regulatory protein PknK 3 MMAR	MMAR_0366
c4791169-4789326	((((((((.......(((((((((&)))))))))))))))))	394	417	29	45	-11.32	fatty acid CoA ligase FadD35 MMAR	MMAR_3852
6563507-6564747	(((((((&)))))))	70	76	33	39	-11.32	hypothetical protein MMAR 5424 MMAR	MMAR_5424
408391-410075	((((((&))))))	1002	1007	34	39	-11.31	aldehyde dehydrogenase (NAD+) dependent MMAR	MMAR_0359
3296489-3297609	(((.(((((&))))))))	-8	0	70	77	-11.31	hypothetical protein MMAR 2700 MMAR	MMAR_2700
2105067-2105740	((((.((((&))))))))	335	343	34	41	-11.31	methyltransferase MMAR	MMAR_1750
5975760-5976871	((((((((&))))))))	459	466	67	74	-11.31	hypothetical protein MMAR 4919 MMAR	MMAR_4919
c34374-33374	(((((((&)))))))	-91	-85	35	41	-11.3	shortchain dehydrogenase MMAR	MMAR_0030
c1086756-1085654	(((((((&)))))))	796	802	68	74	-11.3	naphthoate synthase; MenB MMAR	MMAR_0895
c5350120-5349591	((((.(((((&)))))))))	-15	-6	70	78	-11.3	hypothetical protein MMAR 4343 MMAR	MMAR_4343
c3307395-3305630	((((.(((.((&)).)))))))	862	872	68	77	-11.3	PE PGRS family protein; PE PGRS34 1 MMAR	MMAR_2709
c347197-346209	(((((....(((.(((&))).))))))))	21	36	67	78	-11.29	short chain type dehydrogenase/reductase MMAR	MMAR_0302
c818120-816586	(((((((&)))))))	-27	-21	68	74	-11.29	PPE family protein MMAR	MMAR_0685
5471005-5472029	((((.((((((&))))))))))	-32	-22	69	78	-11.29	PE family protein; PE8 MMAR	MMAR_4451
2394611-2395851	((((((&))))))	479	484	70	75	-11.29	recombinase A RecA MMAR	MMAR_1977
3326577-3327448	((((((&))))))	64	69	36	41	-11.29	urease accessory protein UreG MMAR	MMAR_2726
3547545-3549709	(((((((&)))))))	1916	1922	69	75	-11.29	membrane anchored serine/threonine protein kinase MMAR	MMAR_2941
c6107984-6106753	(((..(((((.(((&)))))))))))	907	920	67	77	-11.29	acyl CoA dehydrogenase FadE28 MMAR	MMAR_5031
c6167670-6166649	((.(((((((&)))))))))	-161	-152	33	41	-11.29	hypothetical protein MMAR 5087 MMAR	MMAR_5087
c6249885-6248879	((((.((((&)))).))))	-199	-191	33	41	-11.29	hypothetical protein MMAR 5165 MMAR	MMAR_5165
663189-663775	((((((.(((.((.((((&)))))).)))))))))	52	69	65	80	-11.28	hypothetical protein MMAR 0564 MMAR	MMAR_0564
3181283-3183132	(((((.(((&))))))))	638	646	34	41	-11.28	hypothetical protein MMAR 2609 MMAR	MMAR_2609
3841404-3842614	(((((.(((((((((&))))))))))))))	282	296	3	16	-11.28	AraC/XylS family transcriptional regulator MMAR	MMAR_3156
c4373062-4371087	(((((.(((&))).)))))	1764	1772	33	41	-11.28	hypothetical protein MMAR 3554 MMAR	MMAR_3554
c5044267-5042730	(((((((&)))))))	1117	1123	68	74	-11.28	ATP synthase delta chain AtpH MMAR	MMAR_4090
c4228742-4227724	(((((((((((((&))))))).)).))))	-189	-177	3	17	-11.27	hypothetical protein MMAR 3426 MMAR	MMAR_3426
206759-207825	(((((.((((&)))))))))	-130	-121	33	41	-11.26	integral membrane protein YrbE6B MMAR	MMAR_0176
225130-225551	(((((((&)))))))	-160	-154	33	39	-11.26	hypothetical protein MMAR 0193 MMAR	MMAR_0193
3588049-3588974	((((.(((((&)))))))))	651	660	32	40	-11.26	hypothetical protein MMAR 2968 MMAR	MMAR_2968
c5867535-5866733	(((((((&)))))))	462	468	70	76	-11.26	hypothetical protein MMAR 4814 MMAR	MMAR_4814
c6635940-6635432	((.((((.(((.(((&)))))).)))).))	283	297	66	79	-11.26	hypothetical protein MMAR 5578 MMAR	MMAR_5578
540918-542338	(((((((&)))))))	167	173	33	39	-11.25	esterase LipC MMAR	MMAR_0463
c590584-590127	((..(.((((((&)))))))..))	-198	-187	67	77	-11.25	putative small secreted protein MMAR	MMAR_0498
c2130200-2127250	(((((((((((((&))))))))).))))	618	630	6	19	-11.25	transmembrane transport protein MmpL7 MMAR	MMAR_1764
3271813-3273242	((((((&))))))	965	970	35	40	-11.25	PPE family protein MMAR	MMAR_2682
c4280832-4279643	(((.(((((&))))).)))	94	102	33	41	-11.25	hypothetical protein MMAR 3475 MMAR	MMAR_3475
5117068-5119058	((((((.(&)))))))	1450	1457	35	41	-11.25	transmembrane serine/threonine protein kinase H PknH MMAR	MMAR_4156
5354343-5354881	(((((((&)))))))	203	209	33	39	-11.25	hypothetical protein MMAR 4348 MMAR	MMAR_4348
2754641-2755608	(((((.((((&)))))))))	677	686	33	41	-11.24	3 oxoacyl MMAR	3-oxoacyl-MMAR_2289
2650123-2650658	(((((((&)))))))	-94	-88	33	39	-11.24	integration host factor MihF MMAR	MMAR_2201
c3434447-3431629	((.(((((((&)))))))))	84	93	33	41	-11.24	hypothetical protein MMAR 2830 MMAR	MMAR_2830
3686661-3687487	((((.((((&)))).))))	351	359	69	77	-11.24	precorrin 8x methylmutase; CobH MMAR	MMAR_3045
c489762-488417	((((((&))))))	398	403	36	41	-11.23	lipoprotein LprO MMAR	MMAR_0422
c1796828-1796074	(((.(((((&))))))))	220	228	33	40	-11.23	NADH dehydrogenase I (chain B) NuoB (NADH ubiquinone oxidoreductase chain B) MMAR	MMAR_1482
3200485-3201362	((((.....((((((.((((&))))))))))))))	95	114	66	79	-11.22	hypothetical protein MMAR 2624 MMAR	MMAR_2624
c5466099-5464697	(((.(((((((&))))))).)))	758	768	68	78	-11.22	hypothetical protein MMAR 4444 MMAR	MMAR_4444
1974608-1975683	((((.((((&))))))))	-95	-87	33	40	-11.21	short chain alcohol dehydrogenase/reductase MMAR	MMAR_1636
c2304873-2304134	(((((.((((&)))))))))	69	78	33	41	-11.21	hypothetical protein MMAR 1890 MMAR	MMAR_1890
c4368187-4366707	((((((&))))))	340	345	70	75	-11.21	PE PGRS family protein; PE PGRS39 MMAR	MMAR_3550
c5839520-5838406	((((((&))))))	191	196	73	78	-11.21	dehydrogenase MMAR	MMAR_4784
c606409-605388	(((((((&)))))))	-98	-92	33	39	-11.2	succinate dehydrogenase (membrane anchor subunit) MMAR	MMAR_0512
2184114-2186752	((((..((((((&))))))))))	1393	1404	69	78	-11.2	uridylyltransferase GlnD MMAR	MMAR_1789
2593174-2593856	(((((.((.((&)).)))))))	98	108	68	77	-11.2	hypothetical protein MMAR 2151 MMAR	MMAR_2151
4871205-4873144	((((((&))))))	1353	1358	36	41	-11.2	hypothetical protein MMAR 3954 MMAR	MMAR_3954
2067984-2068981	(((((((&)))))))	701	707	33	39	-11.19	2 hydroxyhepta 2;4 diene 1;7 dioate isomerase MMAR	MMAR_1718
2392384-2393750	((((((&))))))	299	304	36	41	-11.19	glycosyl transferase MMAR	MMAR_1974
c3693405-3690209	((((.(((&))).))))	695	702	33	40	-11.19	transmembrane transport protein; MmpL5 5 MMAR	MMAR_3048
c3933030-3932099	((((((&))))))	674	679	73	78	-11.19	1 acylglycerol 3 phosphate O acyltransferase MMAR	MMAR_3226
c5692979-5691484	((((((.(((&)))))))))	39	48	69	77	-11.19	citrate synthase I GltA2 MMAR	MMAR_4640
3480270-3480889	(((.((((((&)))))))))	41	50	33	41	-11.18	hypothetical protein MMAR 2874 MMAR	MMAR_2874
6340894-6341789	(((..(((((&))))))))	65	74	70	77	-11.18	cutinase; Cut5 MMAR	MMAR_5251
c6363217-6361653	(((..(((((((&))))))))))	689	700	69	78	-11.18	hypothetical protein MMAR 5271 MMAR	MMAR_5271
1144125-1145425	((((((((&))))))))	932	939	34	41	-11.17	galactokinase; GalK MMAR	MMAR_0941
1255953-1260349	((((.(((((&)))))))))	1588	1597	33	41	-11.17	PPE family protein MMAR	MMAR_1028
c1301061-1299689	((((((((((((((..(((..((((&)))).)))..))).)))))))))))	438	462	14	38	-11.17	acyl CoA dehydrogenase; FadE9 MMAR	MMAR_1078
c2602620-2602022	((((((&))))))	378	383	33	38	-11.17	hypothetical protein MMAR 2161 MMAR	MMAR_2161
c5557834-5556099	((((((.((&)).))))))	1314	1322	33	41	-11.17	two component sensor kinase MprB MMAR	MMAR_4528
c6161485-6159879	(((.(((((&))))))))	789	797	70	77	-11.17	cysteinyl tRNA synthetase 1 CysS1 MMAR	MMAR_5080
c6337476-6336833	(((((((&)))))))	168	174	33	39	-11.17	hypothetical protein MMAR 5247 MMAR	MMAR_5247
6461084-6462417	((((((&))))))	1083	1088	69	74	-11.17	hypothetical protein MMAR 5349 MMAR	MMAR_5349
c368311-366348	(((((((&)))))))	1292	1298	34	40	-11.16	oxalyl CoA decarboxylase OxcA MMAR	MMAR_0318
c954581-953410	(((((((&)))))))	285	291	33	39	-11.16	transposase for ISMyma04 MMAR	MMAR_0795
3360839-3361752	((((((&))))))	-29	-24	36	41	-11.16	hypothetical protein MMAR 2757 MMAR	MMAR_2757
c2064185-2062555	(((.((((((&)))))))))	1076	1085	33	41	-11.16	alanine rich dehydrogenase MMAR	MMAR_1714
c2200973-2199814	(((((((&)))))))	649	655	68	74	-11.16	alanine rich lipoprotein LppW MMAR	MMAR_1803
c3340821-3339857	((((.(((((&)))))))))	237	246	69	77	-11.16	hypothetical protein MMAR 2740 MMAR	MMAR_2740
c4236379-4235208	(((((((&)))))))	285	291	33	39	-11.16	transposase for ISMyma04 MMAR	MMAR_3432
4794864-4796035	(((((((&)))))))	284	290	33	39	-11.16	transposase for ISMyma04 MMAR	MMAR_3857
c4889062-4879650	((((((&))))))	114	119	36	41	-11.16	fatty acid synthase Fas MMAR	MMAR_3962
c4926234-4925723	(((((((&)))))))	225	231	33	39	-11.16	PE PGRS family protein MMAR	MMAR_3990
c5019229-5018058	(((((((&)))))))	285	291	33	39	-11.16	transposase for ISMyma04 MMAR	MMAR_4073
5991566-5993136	((((((&))))))	-178	-173	33	38	-11.16	cytochrome P450 51B1 Cyp51B1 MMAR	MMAR_4932
2500483-2501915	(((((((.((&)))))))))	321	330	67	75	-11.15	hypothetical protein MMAR 2075 MMAR	MMAR_2075
3961118-3962076	(((((.(((&))).)))))	-51	-43	33	41	-11.15	cobalamin 5' phosphate synthase CobS MMAR	MMAR_3253
c5546187-5544602	(((((..((((&))))..)))))	-130	-120	67	77	-11.15	hypothetical protein MMAR 4516 MMAR	MMAR_4516
687071-688077	(((((..(((&)))..)))))	203	212	67	76	-11.14	hypothetical protein MMAR 0584 MMAR	MMAR_0584
c5394457-5393385	(((((.(((&))).)))))	121	129	69	77	-11.14	mycothiol conjugate amidase Mca MMAR	MMAR_4385
5861749-5864258	((((((&))))))	587	592	36	41	-11.14	transmembrane transport protein MmpL13 1 MMAR	MMAR_4810
c323174-321985	((((((.((&))))))))	320	328	67	74	-11.13	polyprenyl synthetase IdsB 3 MMAR	MMAR_0282
c5290050-5289704	(((.(((.((((&)))).))).)))	-18	-7	67	78	-11.13	hypothetical protein MMAR 4295 MMAR	MMAR_4295
c3819973-3819120	(((((((&)))))))	-173	-167	35	41	-11.13	hypothetical protein MMAR 3134 MMAR	MMAR_3134
1290481-1291346	(((((((&)))))))	383	389	35	41	-11.12	hypothetical protein MMAR 1067 MMAR	MMAR_1067
2582664-2583781	((((((&))))))	143	148	33	38	-11.12	hypothetical protein MMAR 2144 MMAR	MMAR_2144
2114837-2116905	((((((&))))))	1339	1344	73	78	-11.11	fatty acyl AMP ligase FadD29 MMAR	MMAR_1759
2391024-2392039	(((.(((((&))))))))	794	802	33	40	-11.11	hypothetical protein MMAR 1972 MMAR	MMAR_1972
c2789137-2787300	((.((((((&))))))))	408	416	34	41	-11.11	hypothetical protein MMAR 2319 MMAR	MMAR_2319
c5294700-5293862	(((.((((((&)))))))))	396	405	69	77	-11.11	hypothetical protein MMAR 4303 MMAR	MMAR_4303
6458541-6459727	(((((.((((&)))))))))	815	824	33	41	-11.11	dTDP glucose 4;6 dehydratase; RmlB 1 MMAR	MMAR_5346
3364196-3364890	(((((((&)))))))	-149	-143	68	74	-11.1	hypothetical protein MMAR 2762 MMAR	MMAR_2762
5649887-5650887	(((((.(((&))).)))))	161	169	33	41	-11.1	hypothetical protein MMAR 4610 MMAR	MMAR_4610
c6529736-6528463	((.((((.((((&)))).))))))	1050	1061	67	77	-11.1	hypothetical protein MMAR 5395 MMAR	MMAR_5395
c4563655-4562439	(((((((&)))))))	824	830	67	73	-11.09	acyl MMAR	acyl-MMAR_3704
c504613-502719	(((..((((((((((&))))))))))..)))	1063	1077	3	17	-11.09	dihydroxy acid dehydratase IlvD MMAR	MMAR_0432
536620-538121	(((((((&)))))))	98	104	69	75	-11.09	hypothetical protein MMAR 0459 MMAR	MMAR_0459
2280442-2281136	((((((&))))))	239	244	34	39	-11.09	ferric uptake regulation protein FurB like protein MMAR	MMAR_1874
3217356-3218185	((((((&))))))	228	233	69	74	-11.09	AcrR family transcriptional regulator MMAR	MMAR_2638
c5921247-5920253	(((((((((((&)))))))))))	195	205	6	16	-11.09	transcriptional regulatory protein MMAR	MMAR_4865
c897594-896801	((((((((&))))))))	536	543	33	40	-11.08	polypeptide deformylase Def MMAR	MMAR_0744
c1080675-1079123	((((((&))))))	927	932	34	39	-11.08	hypothetical protein MMAR 0887 MMAR	MMAR_0887
6418855-6420023	(((((((&)))))))	-13	-7	33	39	-11.08	quinone oxidoreductase MMAR	MMAR_5313
c4423467-4421453	(((((((.((&)))))))))	440	449	70	78	-11.08	hypothetical protein MMAR 3601 MMAR	MMAR_3601
5567948-5568750	((((.((((.(((&)))))))))))	556	568	68	78	-11.08	hypothetical protein MMAR 4539 MMAR	MMAR_4539
c5811038-5809846	(((.(((((.(((&))).))))))))	-96	-84	67	78	-11.08	enoyl CoA hydratase; EchA4 1 MMAR	MMAR_4758
5988860-5989728	((.(((.(((((&))))).)))))	650	661	67	77	-11.08	hypothetical protein MMAR 4929 MMAR	MMAR_4929
c6331191-6329705	(((.(((((&))))).)))	810	818	33	41	-11.08	transcriptional regulator MMAR	MMAR_5241
c6425088-6424181	(((.(((((&))))).)))	-157	-149	33	41	-11.08	two component transcriptional regulatory protein TcrX MMAR	MMAR_5317
1108735-1110431	(((((((&)))))))	950	956	33	39	-11.07	trypsin like serine protease MMAR	MMAR_0916
1286418-1287478	(((.(((((&))))))))	763	771	70	77	-11.07	transcriptional regulatory protein MMAR	MMAR_1063
c51028-50055	((((((&))))))	-11	-6	68	73	-11.07	hypothetical protein MMAR 0051 MMAR	MMAR_0051
c4159750-4158378	(((.((((((&)))))))))	2	11	33	41	-11.07	PPE family protein MMAR	MMAR_3378
2346461-2347578	(((((.(.(((&))).).)))))	485	495	67	77	-11.07	hypothetical protein MMAR 1931 MMAR	MMAR_1931
c3461630-3460480	(((.((((&)))))))	-90	-83	35	41	-11.07	transcriptional regulatory protein MMAR	MMAR_2855
c3834839-3834358	(((((((&)))))))	108	114	33	39	-11.07	transposase; ISMyma01 aa1 MMAR	MMAR_3149
c6025416-6024527	(((((.(((((&))))))))))	321	331	32	41	-11.07	hypothetical protein MMAR 4961 MMAR	MMAR_4961
c733704-733028	((.((((((&))))))))	159	167	68	75	-11.06	carbon monoxyde dehydrogenase (small chain); CoxS 3 MMAR	MMAR_0621
c1460764-1460226	((..((((((&))))))))	-122	-113	33	40	-11.06	succinate dehydrogenase (cytochrome B 556 subunit) SdhC MMAR	MMAR_1203
c1129177-1128147	(((((((&)))))))	-11	-5	70	76	-11.06	transcriptional regulatory protein EmbR 2 MMAR	MMAR_0930
2470804-2471963	((((((&))))))	198	203	36	41	-11.06	hypothetical protein MMAR 2050 MMAR	MMAR_2050
c4453785-4451513	((((.(((((&)))))))))	849	858	69	77	-11.06	transmembrane ATP binding protein ABC transorter MMAR	MMAR_3626
5091476-5092653	((((((..(((&)))))))))	-83	-73	33	41	-11.06	oligopeptide transport integral membrane protein ABC transporter OppB MMAR	MMAR_4136
c5351589-5350829	((((((.((&))))))))	351	359	71	78	-11.06	hypothetical protein MMAR 4345 MMAR	MMAR_4345
c5970219-5968736	((.(((((((&)))))))))	915	924	69	77	-11.06	putative regulatory protein MMAR	MMAR_4913
212355-213682	((((((((&).)))))))	757	764	33	41	-11.05	MCE family lipoprotein Mce6E MMAR	MMAR_0181
c1121096-1120291	((((((&))))))	83	88	35	40	-11.05	transcriptional regulator MMAR	MMAR_0923
2345892-2346556	((((.(.(((.((.(((((((((((((&)))).)))))))))))))))))))	45	71	20	43	-11.05	hypothetical protein MMAR 1930 MMAR	MMAR_1930
2640983-2642145	((((..((((&))))..))))	942	951	68	77	-11.05	aspartate carbamoyltransferase PyrB MMAR	MMAR_2195
c2761815-2761001	((.(((((((&)))))))))	114	123	33	41	-11.05	transcriptional regulator MMAR	MMAR_2297
5165587-5166545	((.(.((((((&)))))))))	472	482	33	41	-11.05	hypothetical protein MMAR 4193 MMAR	MMAR_4193
2229647-2230941	(((((((&)))))))	527	533	69	75	-11.04	hypothetical protein MMAR 1830 MMAR	MMAR_1830
c3620757-3620291	(((((((&)))))))	222	228	33	39	-11.04	hypothetical protein MMAR 2996 MMAR	MMAR_2996
c4397073-4396088	((((((.(((&))).))))))	740	749	69	78	-11.04	hypothetical protein MMAR 3576 MMAR	MMAR_3576
6109026-6110401	((((.(((((&)))))))))	372	381	33	41	-11.04	acetyl CoA acetyltransferase FadA5 MMAR	MMAR_5033
1852262-1853703	(((((((&)))))))	560	566	69	75	-11.03	ATPase MMAR	MMAR_1535
2045362-2045843	(((((((&)))))))	107	113	33	39	-11.03	transposase; ISMyma01 aa1 MMAR	MMAR_1698
2090504-2091636	(((((((.(((((&))))))))))))	457	469	31	42	-11.03	oxidoreductase MMAR	MMAR_1738
5170420-5171453	((((.((((&))))))))	36	44	70	77	-11.03	short chain type dehydrogenase/reductase MMAR	MMAR_4195
5230644-5231272	(((((((&)))))))	-56	-50	68	74	-11.03	hypothetical protein MMAR 4248 MMAR	MMAR_4248
c5720708-5719972	((((((&))))))	222	227	70	75	-11.03	molybdenum cofactor biosynthesis protein C 2 MoaC2 MMAR	MMAR_4668
c93339-92858	(((((((&)))))))	108	114	33	39	-11.02	transposase; ISMyma01 aa1 MMAR	MMAR_0091
2211759-2213119	(((.((((((&)))))))))	189	198	33	41	-11.02	L lactate dehydrogenase (cytochrome) LldD1 1 MMAR	MMAR_1816
c2850632-2849476	(((((...((((((((((((((((&))))))))))..))))))..)))))	694	717	29	53	-11.02	L aparaginase AnsA MMAR	MMAR_2360
3291642-3293494	((((((.((&))))))))	340	348	68	75	-11.02	acetolactate synthase IlvG MMAR	MMAR_2697
4908043-4909571	(((((((&)))))))	1105	1111	35	41	-11.02	cytochrome P450 138A4 Cyp138A4 MMAR	MMAR_3976
5059768-5061524	((((.((((&)))).))))	1257	1265	33	41	-11.02	transposase for ISMyma05 MMAR	MMAR_4106
5959410-5961229	(((((.(((&))).)))))	1428	1436	33	41	-11.02	integral membrane drug efflux protein MMAR	MMAR_4905
c672048-670445	((((((((&))))))))	393	400	33	40	-11.01	mannitol dehydrogenase MMAR	MMAR_0571
3264769-3266711	((((..(((((&)))))..))))	870	880	67	77	-11.01	proline rich membrane anchored mycosin MycP5 MMAR	MMAR_2678
2310181-2311355	((((((((&))))))))	-134	-127	68	75	-11	hypothetical protein MMAR 1896 MMAR	MMAR_1896
2435030-2435694	(((.(((((&))))).)))	169	177	33	41	-11	deoxyuridine 5' triphosphate nucleotidohydrolase DutT MMAR	MMAR_2017
2467378-2468654	(((((((&)))))))	28	34	68	74	-11	hypothetical protein MMAR 2046 MMAR	MMAR_2046
c3133019-3129490	((((((&))))))	557	562	36	41	-11	serine/threonine protein kinase transcriptional regulatory protein PknK MMAR	MMAR_2576
c3497873-3497305	((((.((((&)))).))))	-71	-63	33	41	-11	hypothetical protein MMAR 2891 MMAR	MMAR_2891
c5080425-5079599	((((((.(.((((&)))))))))))	-59	-47	68	78	-11	hypothetical protein MMAR 4123 MMAR	MMAR_4123
5528117-5529822	(((((.((.(((&))))).)))))	812	823	67	77	-11	hypothetical protein MMAR 4503 MMAR	MMAR_4503
6201976-6202922	((((((((((((((((((&))).)))))))).)))))))	46	63	1	20	-11	lipoprotein LpqG MMAR	MMAR_5123
2755488-2756497	(((((((&)))))))	246	252	68	74	-10.99	enoyl MMAR	enoyl-MMAR_2290
1614785-1617714	(((((&)))))	534	538	36	40	-10.99	hypothetical protein MMAR 1324 MMAR	MMAR_1324
c1476269-1474570	(((.((((((&)))))))))	-168	-159	33	41	-10.98	13e12 repeat containing protein MMAR	MMAR_1213
c3150576-3149489	(((.(((((&))))))))	533	541	33	40	-10.98	hypothetical protein MMAR 2588 MMAR	MMAR_2588
c6223120-6222342	((.(((((&)))))))	525	532	35	41	-10.98	hypothetical protein MMAR 5139 MMAR	MMAR_5139
6323498-6325110	((.((((((&)))))).))	1323	1331	69	77	-10.98	dehydrogenase MMAR	MMAR_5235
870609-872281	(((((((&)))))))	919	925	70	76	-10.97	lipoprotein aminopeptidase LpqL 1 MMAR	MMAR_0727
c4434847-4434096	(((..((((((&))))))..)))	-14	-4	68	78	-10.97	hypothetical protein MMAR 3611 MMAR	MMAR_3611
2366145-2367526	((((.((((&))))))))	1111	1119	71	78	-10.97	PPE family protein; PPE15 1 MMAR	MMAR_1950
2942903-2944515	(((((.(((&))))))))	1274	1282	34	41	-10.97	drug efflux membrane protein MMAR	MMAR_2438
6514724-6516474	((((((..(((((&)))))))))))	-89	-77	67	77	-10.97	hypothetical protein MMAR 5381 MMAR	MMAR_5381
182196-182827	(((((((.(((((&))))).)))))))	240	252	31	43	-10.96	hypothetical protein MMAR 0153 MMAR	MMAR_0153
c1102269-1100831	((((.(((((&)))))))))	691	700	69	77	-10.96	FAD linked oxidoreductase MMAR	MMAR_0910
c3412550-3411751	((.((.((.(((&))).)).))))	495	506	67	77	-10.96	TetR family transcriptional regulator MMAR	MMAR_2812
c5769936-5768561	((((((.((&))))))))	706	714	68	75	-10.96	acyl CoA dehydrogenase MMAR	MMAR_4718
3113319-3114505	(((((((&)))))))	-11	-5	68	74	-10.95	polyprenyl synthetase IdsB MMAR	MMAR_2564
c4950634-4949370	(((((((((&)))))))))	-16	-8	66	74	-10.95	acyl CoA dehydrogenase MMAR	MMAR_4011
2831879-2832642	(.(((((((&))))))).)	270	278	33	41	-10.95	hypothetical protein MMAR 2345 MMAR	MMAR_2345
3525539-3526422	((((((((&))))))))	80	87	68	75	-10.95	O methyltransferase MMAR	MMAR_2922
c6185028-6184397	((((.(((((((&))))))).))))	391	402	66	77	-10.95	aspartate 1 decarboxylase precursor PanD MMAR	MMAR_5104
195323-196503	(((((((&)))))))	605	611	67	73	-10.94	nucleoside diphosphate sugar epimerase MMAR	MMAR_0164
1097470-1098977	(((.((((((&)))))))))	872	881	33	41	-10.94	hypothetical protein MMAR 0906 MMAR	MMAR_0906
c1292505-1291397	((((.((((&)))).))))	-16	-8	70	78	-10.94	O methyltransferase MMAR	MMAR_1068
c5069624-5068552	((.(((((((&))))))).))	-35	-26	69	78	-10.94	haloalkane dehalogenase DhaA MMAR	MMAR_4113
c1835977-1834779	((((((.(((((&))))).))))))	953	964	32	43	-10.94	hypothetical protein MMAR 1518 MMAR	MMAR_1518
2208171-2209882	(((((((&)))))))	320	326	69	75	-10.94	hypothetical protein MMAR 1813 MMAR	MMAR_1813
c2221255-2220255	(((((..(((((&))))))))))	30	41	69	78	-10.94	transcriptional regulatory protein MMAR	MMAR_1825
c6203756-6202948	((((.((((.((&)).))))))))	-147	-136	68	78	-10.94	hypoxanthine guanine phosphoribosyltransferase Hpt MMAR	MMAR_5124
6276501-6279217	(((((.((((&)))))))))	2306	2315	33	41	-10.94	formate dehydrogenase; beta subunit; selenocysteine containing MMAR	MMAR_5195
495165-496114	((((.(((((&)))))))))	723	732	67	75	-10.93	hypothetical protein MMAR 0428 MMAR	MMAR_0428
1093926-1094650	(((((((&)))))))	191	197	33	39	-10.93	hypothetical protein MMAR 0902 MMAR	MMAR_0902
1328115-1329559	(((((((&)))))))	971	977	69	75	-10.93	hypothetical protein MMAR 1103 MMAR	MMAR_1103
c2160709-2153904	((((.(((((((((&)))))))))))))	4853	4866	30	42	-10.93	phenolpthiocerol synthesis type I polyketide synthase PpsC MMAR	MMAR_1774
5743789-5744753	(((((.((((&)))))))))	318	327	69	77	-10.93	enoyl CoA hydratase; EchA8 2 MMAR	MMAR_4691
1065279-1067053	(((((((&)))))))	323	329	69	75	-10.92	ResB family protein MMAR	MMAR_0874
c1370918-1369822	(((((((&)))))))	-98	-92	33	39	-10.92	taurine catabolism dioxygenase; TauD MMAR	MMAR_1141
c1503646-1503126	(((((((&)))))))	-14	-8	68	74	-10.92	hypothetical protein MMAR 1233 MMAR	MMAR_1233
2738919-2741098	(((.((((&)))).)))	127	134	70	77	-10.92	cation transporter p type ATPase D CtpD MMAR	MMAR_2275
4041499-4041983	((((.((((&))))))))	-113	-105	33	40	-10.92	hypothetical protein MMAR 3277 MMAR	MMAR_3277
5469188-5469633	((((((&))))))	127	132	70	75	-10.92	hypothetical protein MMAR 4449 MMAR	MMAR_4449
c5854356-5853344	(((((.(((((&))))))))))	-105	-95	68	77	-10.92	hypothetical protein MMAR 4799 MMAR	MMAR_4799
c5965492-5964399	(((((.((((&)))))))))	693	702	33	41	-10.92	phosphoribosylaminoimidazole succinocarboxamide synthase; PurC MMAR	MMAR_4909
c6080059-6078822	((((.((((&)))).))))	-176	-168	70	78	-10.92	coenzyme F420 dependent oxidoreductase MMAR	MMAR_5005
1064386-1065377	((((((&))))))	183	188	33	38	-10.91	cytochrome C type biogenesis protein; CcsA MMAR	MMAR_0873
1364628-1365955	(((((..((((&)))))))))	224	234	33	41	-10.91	inosine 5' monophosphate (imp) dehydrogenase; GuaB3 MMAR	MMAR_1138
6210699-6211240	(((((((&)))))))	-14	-8	67	73	-10.91	hypothetical protein MMAR 5132 MMAR	MMAR_5132
c1783296-1781510	((((..(((((&)))))..))))	1189	1199	67	77	-10.91	NADH dehydrogenase I (chain N) NuoN (NADH ubiquinone oxidoreductase chain N) MMAR	MMAR_1470
2094466-2096897	(((((((&)))))))	1093	1099	35	41	-10.91	ATP dependent DNA helicase RecG MMAR	MMAR_1742
c2685470-2683636	(((((..((((&)))))))))	116	126	70	78	-10.91	long chain fatty acid CoA ligase FadD12 MMAR	MMAR_2233
c2877138-2874773	(((((((.((&)))))))))	1907	1916	70	78	-10.91	hypothetical protein MMAR 2380 MMAR	MMAR_2380
c3329748-3328163	((.((((((&))))))))	-133	-125	68	75	-10.91	NADH dehydrogenase Ndh MMAR	MMAR_2728
c4192530-4190882	(((((((&)))))))	48	54	69	75	-10.91	PE PGRS family protein MMAR	MMAR_3402
c4643577-4642271	((((((&).)))))	-188	-183	33	39	-10.91	glutamate 5 kinase protein ProB MMAR	MMAR_3764
c4724810-4722649	(((((((&)))))))	1073	1079	68	74	-10.91	pyruvate ferredoxin oxidoreductase; PorA; alpha subunit MMAR	MMAR_3803
c6035468-6034024	(((.(((((&))))).)))	1166	1174	33	41	-10.91	8 amino 7 oxononanoate synthase BioF2 MMAR	MMAR_4971
c6104861-6104260	((((((&))))))	252	257	34	39	-10.91	hypothetical protein MMAR 5028 MMAR	MMAR_5028
5909752-5910968	((((((.(((&)))))))))	746	755	33	41	-10.9	acyl MMAR	acyl-MMAR_4856
1228606-1229537	((((.((((&))))))))	-181	-173	33	40	-10.9	putative regulatory protein MMAR	MMAR_1003
3263280-3264991	((((((&))))))	-14	-9	34	39	-10.9	hypothetical protein MMAR 2677 MMAR	MMAR_2677
c4613835-4612880	((((.((((...(((&)))))))))))	141	155	67	77	-10.9	hypothetical protein MMAR 3746 MMAR	MMAR_3746
6100967-6102036	((((((&))))))	444	449	70	75	-10.9	dehydratase (MaoC like) MMAR	MMAR_5025
c2371358-2370808	(((.((((((&)))))))))	195	204	33	41	-10.9	PE PGRS family protein MMAR	MMAR_5563
2664038-2665176	(((((.((((&)))))))))	446	455	33	41	-10.89	methionyl tRNA formyltransferase Fmt MMAR	MMAR_2215
6367591-6368810	((.(((((.((&)).)))))))	239	249	68	77	-10.89	AraC/XylS family transcriptional regulator MMAR	MMAR_5276
1090455-1091638	((((.((((.((&)).))))))))	122	133	67	77	-10.88	muconate cycloisomerase; MenC MMAR	MMAR_0899
1227654-1228792	((((.((((&))))))))	771	779	33	40	-10.88	enoyl CoA hydratase; EchA4 MMAR	MMAR_1002
1567080-1568680	(((((((((((((&))))))).))))))	1381	1393	61	74	-10.88	phosphomannomutase PmmA MMAR	MMAR_1285
5677625-5679270	(((...((((((&)))))))))	10	21	69	77	-10.88	hypothetical protein MMAR 4627 MMAR	MMAR_4627
c6067271-6065524	((.((((((.(((((((((((((&)).))))))).))).).)))))).))	888	910	20	45	-10.88	acetohydroxyacid synthase IlvX MMAR	MMAR_4997
389530-390788	((((.(((((((&)))))))))))	439	450	68	78	-10.87	coenzyme F420 dependent oxidoreductase MMAR	MMAR_0338
5318244-5321764	((((.(((&))).))))	-11	-4	33	40	-10.87	PPE family protein MMAR	MMAR_4320
1646342-1647384	((((((((&))))))))	631	638	34	41	-10.87	hypothetical protein MMAR 1357 MMAR	MMAR_1357
c6322102-6321291	(((((((&)))))))	-20	-14	33	39	-10.87	recombination protein RecR MMAR	MMAR_5231
3334054-3335711	((((((&))))))	462	467	33	38	-10.87	hypothetical protein MMAR 2734 MMAR	MMAR_2734
3337100-3338304	((((.(((((&)))))))))	332	341	33	41	-10.87	alanine and proline rich secreted protein Apa MMAR	MMAR_2737
c4621932-4620338	(((((((&)))))))	917	923	67	73	-10.87	hypothetical protein MMAR 3754 MMAR	MMAR_3754
c5058024-5056406	((..((((((&))))))..))	888	897	69	78	-10.87	diaminopimelate decarboxylase LysA MMAR	MMAR_4104
c5758904-5757622	((((.(((((&)))))))))	1067	1076	33	41	-10.87	MCE family protein MMAR	MMAR_4708
362255-364209	(((((.((((&)))))))))	1532	1541	33	41	-10.86	divalent cation transport integral membrane protein MMAR	MMAR_0315
2963244-2964391	(((.((((&)))).)))	307	314	33	40	-10.86	hypothetical protein MMAR 2454 MMAR	MMAR_2454
5347575-5348599	(((((((&)))))))	155	161	35	41	-10.86	hypothetical protein MMAR 4340 MMAR	MMAR_4340
c4379731-4378965	((((.(.((((((&))))))).))))	401	413	67	78	-10.85	transcriptional regulatory protein MMAR	MMAR_3560
c5674731-5673413	((((..(((((.((((((&)))))).)))))..))))	567	584	64	81	-10.85	hypothetical protein MMAR 4624 MMAR	MMAR_4624
c5694836-5693167	(((((&)))))	767	771	37	41	-10.85	monooxygenase MMAR	MMAR_4641
c6188926-6188250	(((((((&)))))))	129	135	33	39	-10.85	hypothetical protein MMAR 5108 MMAR	MMAR_5108
248921-250113	((((((&))))))	842	847	34	39	-10.84	glutamine transport ATP binding protein ABC transporter MMAR	MMAR_0216
c567108-566639	((((((&))))))	-166	-161	33	38	-10.84	hypothetical protein MMAR 0481 MMAR	MMAR_0481
c2058301-2057724	((((((.((&)).))))))	-172	-164	33	41	-10.84	low molecular weight protein antigen 6; Cfp6 MMAR	MMAR_1708
6351246-6352732	((((((&))))))	720	725	33	38	-10.84	PPE family protein; PPE46 MMAR	MMAR_5259
c82723-82014	((.((((((&))))))))	261	269	67	74	-10.83	carbon monoxyde dehydrogenase (small chain); CoxS 2 MMAR	MMAR_0082
504761-506217	(((((((&)))))))	-188	-182	72	78	-10.83	integral membrane protein MMAR	MMAR_0434
1276411-1277285	((((.(((.(..((((((((&))))))))..))))))))	270	289	64	81	-10.83	30S ribosomal protein S5; RpsE MMAR	MMAR_1052
1390149-1393651	((((((&))))))	3027	3032	69	74	-10.83	DNA polymerase III; alpha chain; DnaE2 MMAR	MMAR_1158
3477949-3478463	((((((&))))))	-13	-8	69	74	-10.83	multidrug transport integral membrane protein Mmr like protein MMAR	MMAR_2872
c1765947-1765466	(((((((&)))))))	108	114	33	39	-10.83	transposase; ISMyma01 aa1 MMAR	MMAR_1453
2850913-2852024	((.(((((&))))).))	902	909	34	41	-10.83	RluA family pseudouridine synthase MMAR	MMAR_2362
3227372-3228936	(((((((&)))))))	592	598	72	78	-10.83	hypothetical protein MMAR 2649 MMAR	MMAR_2649
3277495-3279101	((.(.((((((&)))))).)))	1077	1087	68	77	-10.83	PPE family protein; PPE30 MMAR	MMAR_2685
3495165-3495928	(((((((&)))))))	299	305	69	75	-10.83	Mce associated membrane protein MMAR	MMAR_2888
525404-526716	((((((&))))))	-16	-11	34	39	-10.82	hypothetical protein MMAR 0449 MMAR	MMAR_0449
c5829157-5827203	(((((((&)))))))	162	168	34	40	-10.82	dehydrogenase MMAR	MMAR_4775
c255516-254219	((((((.((&)).))))))	1012	1020	33	41	-10.81	hypothetical protein MMAR 0221 MMAR	MMAR_0221
898372-899288	(((((((&)))))))	413	419	67	73	-10.81	periplasmic superoxide dismutase MMAR	MMAR_0747
c905763-903389	((((((((&))))))))	1495	1502	34	41	-10.81	ATPase MMAR	MMAR_0752
2000080-2000759	(((((((&)))))))	94	100	33	39	-10.81	oxidoreductase MMAR	MMAR_1654
3172314-3172981	((((.(((.(&).)))))))	457	466	69	77	-10.81	hypothetical protein MMAR 2602 MMAR	MMAR_2602
4412484-4414411	(((((((((((((&)))))))))).)))	454	466	3	16	-10.81	hypothetical protein MMAR 3596 MMAR	MMAR_3596
4938079-4939775	(((.(((((&))))))))	584	592	67	74	-10.81	propionyl CoA carboxylase beta chain 4 AccD4 2 MMAR	MMAR_4000
c2250464-2249008	(((((..(((&)))..)))))	1011	1020	67	76	-10.8	PPE family protein MMAR	MMAR_1849
3546241-3547604	(((((((&)))))))	-96	-90	69	75	-10.8	hypothetical protein MMAR 2940 MMAR	MMAR_2940
c5543333-5542012	(((((((&)))))))	444	450	69	75	-10.8	glycosyl transferase MMAR	MMAR_4514
5804703-5805754	((((.(((((&)))))))))	17	26	33	41	-10.8	short chain type dehydrogenase/reductase MMAR	MMAR_4754
948563-949557	((((((&))))))	-13	-8	69	74	-10.79	hypothetical protein MMAR 0791 MMAR	MMAR_0791
4242588-4244314	((((((&))))))	-12	-7	36	41	-10.79	hydroxylase MMAR	MMAR_3439
c3435688-3434946	((((..(((((&)))))..))))	526	536	66	76	-10.79	transcriptional regulator MMAR	MMAR_2831
5231521-5232890	((((((&))))))	359	364	36	41	-10.79	keto acyl CoA thiolase; Ltp2 MMAR	MMAR_4250
5440110-5441140	((((((&))))))	136	141	36	41	-10.79	transcriptional regulatory protein MMAR	MMAR_4423
6442038-6444211	(((((.((&)).)))))	977	984	68	75	-10.79	transmembrane protein MMAR	MMAR_5334
205912-206957	(((((.((((&)))))))))	717	726	33	41	-10.78	integral membrane protein YrbE6A MMAR	MMAR_0175
1309108-1309913	(((((((&)))))))	506	512	69	75	-10.78	30S ribosomal protein S4; RpsD MMAR	MMAR_1089
632068-633170	(((((((&)))))))	-10	-4	33	39	-10.78	hypothetical protein MMAR 0537 MMAR	MMAR_0537
3080302-3081260	(((.(((((&))))))))	-134	-126	34	41	-10.78	cytidylate kinase; Cmk MMAR	MMAR_2527
c4152934-4152000	(((((.((&)).)))))	135	142	68	75	-10.78	ion transport protein MMAR	MMAR_3370
5015652-5018047	(((((.(..(((&)))..))))))	542	553	67	77	-10.78	1;4 alpha glucan branching enzyme GlgB MMAR	MMAR_4072
c5705793-5705306	(((.(.((((((&)))))).))))	-143	-132	67	77	-10.78	transmembrane protein MMAR	MMAR_4650
c864608-863746	(((((.((((&)))))))))	393	402	33	41	-10.77	thiamine phosphate pyrophosphorylase ThiE MMAR	MMAR_0717
c1156811-1155091	((((.((((&))))))))	989	997	68	75	-10.77	hypothetical protein MMAR 0947 MMAR	MMAR_0947
c3959062-3957717	(((((((((&)))))))))	868	876	66	74	-10.77	glycerate kinase MMAR	MMAR_3249
c3979154-3976045	((((((&))))))	1206	1211	35	40	-10.77	MmpL family transport protein MMAR	MMAR_3264
c3983011-3979902	((((((&))))))	1206	1211	35	40	-10.77	MmpL family transport protein MMAR	MMAR_3266
5373792-5375080	(((.((((&)))))))	151	158	71	77	-10.77	fructose 1;6 bisphosphatase GlpX MMAR	MMAR_4367
c6007053-6004151	((.(((((&)))))))	2385	2392	68	74	-10.77	carbon monoxide dehydrogenase MMAR	MMAR_4945
130439-132027	((((((&))))))	460	465	36	41	-10.76	hypothetical protein MMAR 0104 MMAR	MMAR_0104
344662-345731	((((((.((&))))))))	476	484	33	40	-10.76	serine protease MMAR	MMAR_0300
994705-995507	((((((&))))))	62	67	35	40	-10.76	carbon monoxyde dehydrogenase (small chain); CoxS 1 MMAR	MMAR_0834
c3386200-3385416	(((.((.(((&))))))))	237	246	33	40	-10.76	hypothetical protein MMAR 2781 MMAR	MMAR_2781
4220432-4221996	(((((..(((&))).)))))	-102	-93	69	77	-10.76	NADPH adrenodoxin oxidoreductase FprA MMAR	MMAR_3420
c5381604-5380103	((((((&))))))	665	670	33	38	-10.76	PhoH like protein PhoH2 MMAR	MMAR_4372
857206-858266	((((.(((((&)))))))))	653	662	69	77	-10.75	hypothetical protein MMAR 0712 MMAR	MMAR_0712
1482376-1483757	(((((((&)))))))	560	566	33	39	-10.75	amidohydrolase AmiB1 MMAR	MMAR_1220
c2494006-2492496	(((.((((((((((&)))))))))))))	806	819	3	15	-10.75	hypothetical protein MMAR 2069 MMAR	MMAR_2069
2679693-2680870	(((((.(.((((&)))).))))))	590	601	67	77	-10.75	transcriptional regulatory protein WhiA MMAR	MMAR_2230
2886823-2888081	((((((&))))))	87	92	33	38	-10.75	quinolinate synthetase NadA MMAR	MMAR_2391
c5337688-5335755	((((((((&))))))))	1560	1567	68	75	-10.75	hypothetical protein MMAR 4329 MMAR	MMAR_4329
4550384-4553658	(((.((.((((&)))).)))))	1808	1818	68	77	-10.74	polyketide synthase MbtD MMAR	MMAR_3695
45342-45922	(((((((&)))))))	96	102	68	74	-10.73	hypothetical protein MMAR 0044 MMAR	MMAR_0044
410813-411981	((((((&))))))	517	522	68	73	-10.72	quinone oxidoreductase MMAR	MMAR_0361
2079825-2080621	(((((((&)))))))	-166	-160	69	75	-10.72	3 isopropylmalate dehydratase (small subunit) LeuD MMAR	MMAR_1727
2688130-2690078	((((((..((&))..))))))	471	480	68	77	-10.72	hypothetical protein MMAR 2236 MMAR	MMAR_2236
c4158388-4158033	(((.(((((&))))))))	123	131	67	74	-10.72	hypothetical protein MMAR 3377 MMAR	MMAR_3377
c4278730-4277637	((((((.((&))))))))	-87	-79	67	74	-10.72	ketoacyl acyl carrier protein synthase III MMAR	MMAR_3473
c4954323-4952918	(((((((&)))))))	725	731	68	74	-10.72	metal dependent hydrolase MMAR	MMAR_4014
5803470-5804872	(((((((&)))))))	195	201	72	78	-10.72	cytochrome P450 189A7 Cyp189A7 MMAR	MMAR_4753
c5909269-5908011	(((((((((&)))))))))	514	522	32	40	-10.72	hypothetical protein MMAR 4854 MMAR	MMAR_4854
c6322557-6321914	(((((((&)))))))	435	441	33	39	-10.72	hypothetical protein MMAR 5232 MMAR	MMAR_5232
c403916-402310	(((((.((((&)))))))))	774	783	33	41	-10.71	hypothetical protein MMAR 0353 MMAR	MMAR_0353
1061836-1063367	(((((((&)))))))	527	533	33	39	-10.71	glutamate 1 semialdehyde 2;1 aminomutase; HemL MMAR	MMAR_0870
2109111-2110573	(((((((&)))))))	701	707	69	75	-10.71	glycosyl transferase MMAR	MMAR_1755
2498282-2499909	((((((.(((&)))))))))	203	212	33	41	-10.71	hypothetical protein MMAR 2073 MMAR	MMAR_2073
5997592-5999183	((((((&))))))	442	447	36	41	-10.71	PE PGRS family protein MMAR	MMAR_4939
6152529-6153547	(((.((((&)))))))	433	440	71	77	-10.71	ATPase component of an ABC type transport system MMAR	MMAR_5072
543619-544601	((((((&))))))	429	434	70	75	-10.7	enoyl CoA hydratase EchA1 MMAR	MMAR_0465
1130099-1133964	(((.(((((&))))))))	1808	1816	33	40	-10.7	PPE family protein MMAR	MMAR_0932
c5633202-5632646	(((.((((.(((&))).)))))))	-22	-11	67	77	-10.7	transposase MMAR	MMAR_4592
3205381-3206810	(((.((((.(((&))).)))))))	890	901	67	77	-10.7	oxidoreductase MMAR	MMAR_2627
c4501931-4501414	((.(...((.(((.(..((((((&))))))..))))))).))	223	245	64	81	-10.7	hypothetical protein MMAR 3655 MMAR	MMAR_3655
5636348-5636829	(((((((&)))))))	107	113	33	39	-10.7	transposase; ISMyma01 aa1 MMAR	MMAR_4598
c365216-364261	(((((.(.((((&)))).))))))	330	341	67	77	-10.69	hypothetical protein MMAR 0316 MMAR	MMAR_0316
1138693-1140395	((((((.(.(((&))).)))))))	49	60	67	77	-10.69	peptide amidase; GatA 1 MMAR	MMAR_0937
c2085004-2082588	(((((((((((((((((&))))))))))..)))))))	-129	-113	29	47	-10.69	polyphosphate kinase Ppk MMAR	MMAR_1730
c5350714-5349996	(((.((((&)))))))	503	510	69	75	-10.69	hypothetical protein MMAR 4344 MMAR	MMAR_4344
c6045155-6044455	(((((((&)))))))	121	127	68	74	-10.69	MCE associated protein MMAR	MMAR_4980
c656539-655857	(((.(((((&))))))))	-66	-58	33	40	-10.68	hypothetical protein MMAR 0557 MMAR	MMAR_0557
862951-863774	((((((((&).)))))))	169	176	33	41	-10.68	mutator protein MutT3 MMAR	MMAR_0716
c1195649-1194520	(((((.(((&))))))))	372	380	33	40	-10.68	lipase/esterase LipG2 MMAR	MMAR_0983
2658573-2659483	((.(((((&)))))))	527	534	71	77	-10.68	membrane protein MMAR	MMAR_2210
3388575-3389179	((((((&))))))	264	269	33	38	-10.68	hypothetical protein MMAR 2784 MMAR	MMAR_2784
4153482-4153963	(((((((&)))))))	107	113	33	39	-10.68	transposase; ISMyma01 aa1 MMAR	MMAR_3372
c4449411-4447967	((.((((.((&)).)))).))	808	817	68	77	-10.68	ornithine aminotransferase RocD1 and RocD2 MMAR	MMAR_3622
c4766945-4764379	(((((.(((&))))))))	831	839	34	41	-10.68	glycerol 3 phosphate acyltransferase PlsB2 MMAR	MMAR_3833
c6183654-6181958	(((.((((&)))).)))	518	525	33	40	-10.68	lysyl tRNA synthetase 1 LysS MMAR	MMAR_5102
356296-357431	(((((((&)))))))	482	488	33	39	-10.67	short chain type dehydrogenase/reductase MMAR	MMAR_0310
2990430-2992042	((((.(((.((&)).)))))))	25	35	68	77	-10.67	argininosuccinate lyase ArgH MMAR	MMAR_2469
3323525-3324090	((.(((.(((&))))))))	-189	-180	33	40	-10.67	urease gamma subunit UreA MMAR	MMAR_2722
5704318-5705309	(((((((&)))))))	748	754	67	73	-10.67	hypothetical protein MMAR 4649 MMAR	MMAR_4649
5901019-5901500	(((((((&)))))))	107	113	33	39	-10.67	transposase; ISMyma01 aa1 MMAR	MMAR_4845
c1235520-1234943	(((((.(((&))).)))))	114	122	68	76	-10.66	hypothetical protein MMAR 1009 MMAR	MMAR_1009
2298750-2300155	((.((((((&))))))))	486	494	33	40	-10.66	multifunctional enzyme siroheme synthase CysG MMAR	MMAR_1886
4927014-4929175	((((.(((((&))))).))))	645	654	68	77	-10.66	regulator of sigma subunit; anti anti sigma factor RsbU MMAR	MMAR_3991
1497203-1498068	((((((&))))))	525	530	33	38	-10.65	phosphate transport system transcriptional regulatory protein PhoY1 MMAR	MMAR_1229
3427740-3429235	(((((((.((&)))))))))	-17	-8	67	75	-10.65	lipoprotein MMAR	MMAR_2827
c4429059-4426055	(((((((&)))))))	483	489	69	75	-10.65	ATP dependent exoDNAse (exonuclease V) MMAR	MMAR_3605
c5611016-5608885	((.((.((((((&)))))).))))	267	278	68	78	-10.65	bifunctional enzyme 2 hydroxyhepta 2;4 diene 1;7 dioate isomerase (HHDD isomerase) + cyclase/dehydrase MMAR	MMAR_4572
c5790911-5789551	((.((.(((((&)))))))))	48	58	70	78	-10.65	acetyl CoA acetyltransferase FadA6 2 MMAR	MMAR_4740
c4437975-4437473	(((((((&)))))))	42	48	33	39	-10.65	hypothetical protein MMAR 5561 MMAR	MMAR_5561
1835769-1837357	(((.((..((((&))))..)))))	-21	-10	67	77	-10.64	hypothetical protein MMAR 1519 MMAR	MMAR_1519
2297254-2298830	((.(((((((.((&)))))))))))	197	209	67	77	-10.64	cobyrinic acid a;C diamide synthase CobB MMAR	MMAR_1885
c3622455-3621188	(((((((&)))))))	210	216	69	75	-10.64	hypothetical protein MMAR 2998 MMAR	MMAR_2998
c361763-360898	((((((&))))))	-154	-149	33	38	-10.63	O methyltransferase MMAR	MMAR_0313
2572704-2573239	(((((.(((&))).)))))	-11	-3	69	77	-10.63	hypothetical protein MMAR 2133 MMAR	MMAR_2133
2216360-2217978	(((((((.(((((&))))))))))))	486	498	31	42	-10.63	amidase AmiC MMAR	MMAR_1821
6364151-6365157	(((((.((((&)))))))))	68	77	33	41	-10.63	hypothetical protein MMAR 5273 MMAR	MMAR_5273
213479-214917	((.((((((&))))))))	564	572	33	40	-10.62	MCE family protein Mce6F MMAR	MMAR_0182
5354758-5355272	((((((&))))))	210	215	33	38	-10.62	hypothetical protein MMAR 4349 MMAR	MMAR_4349
c2276925-2274926	((((((&))))))	1792	1797	69	74	-10.6	nickel/iron hydrogenase I large subunit; HyaB MMAR	MMAR_1869
2650588-2651381	((((((((&))))))))	149	156	68	75	-10.6	guanylate kinase Gmk MMAR	MMAR_2202
c2267505-2266631	(((((.((&)).)))))	663	670	68	75	-10.59	putative sugar phosphate isomerase MMAR	MMAR_1860
c3038069-3036358	(((.(((((.((&))))))).)))	356	367	68	78	-10.59	hypothetical protein MMAR 2493 MMAR	MMAR_2493
c3203179-3201387	(((.(.(((((&)))))))))	1538	1548	69	77	-10.59	fatty acid CoA ligase FadD1 MMAR	MMAR_2625
3450533-3452121	(((((((&)))))))	523	529	35	41	-10.59	metal dependent hydrolase MMAR	MMAR_2844
c295079-293284	((((.((((&))))))))	1248	1256	33	40	-10.58	fatty acid CoA ligase FadD10 MMAR	MMAR_0258
c316908-314855	((((((&))))))	491	496	68	73	-10.58	1 deoxy D xylulose 5 phosphate synthase Dxs2 MMAR	MMAR_0276
1002585-1005778	((.((((.(((&))).))))))	137	147	68	77	-10.58	transmembrane transport protein; MmpL2 MMAR	MMAR_0840
3388997-3389490	((((((&))))))	-158	-153	33	38	-10.58	hypothetical protein MMAR 2785 MMAR	MMAR_2785
3418158-3420646	(((((((&)))))))	1072	1078	67	73	-10.58	isocitrate lyase AceAb MMAR	MMAR_2821
c4126267-4124532	(((((((&)))))))	1524	1530	33	39	-10.58	glycerol 3 phosphate dehydrogenase GlpD1 MMAR	MMAR_3342
5473219-5473715	((((((&))))))	-135	-130	70	75	-10.58	EsaT 6 like protein EsxP MMAR	MMAR_4453
166486-166952	(((.((((&)))))))	-124	-117	71	77	-10.57	hypothetical protein MMAR 0137 MMAR	MMAR_0137
782611-783584	(((((((&)))))))	430	436	33	39	-10.57	ketoacyl reductase MMAR	MMAR_0648
1620909-1621705	(((((((&)))))))	512	518	33	39	-10.57	hypothetical protein MMAR 1328 MMAR	MMAR_1328
c1663216-1662177	((((((&))))))	479	484	68	73	-10.57	hypothetical protein MMAR 1368 MMAR	MMAR_1368
c4276502-4275868	((((((&))))))	-33	-28	36	41	-10.57	hypothetical protein MMAR 3471 MMAR	MMAR_3471
2078379-2080000	(((((((&)))))))	1280	1286	69	75	-10.57	3 isopropylmalate dehydratase (large subunit) LeuC MMAR	MMAR_1726
2318776-2320172	((((((&))))))	1094	1099	35	40	-10.57	PPE family protein MMAR	MMAR_1904
4959987-4961005	((.((((((&)))))).))	29	37	33	41	-10.57	enoyl CoA hydratase EchA10 1 MMAR	MMAR_4022
2622276-2623564	(((.(((((&))))).)))	808	816	33	41	-10.56	3 dehydroquinate synthase AroB MMAR	MMAR_2177
2785053-2786098	(((((.((((&)))))))))	641	650	33	41	-10.56	O methyltransferase MMAR	MMAR_2317
5130770-5132823	(((..(((((&))))))))	75	84	33	40	-10.56	transmembrane serine/threonine protein kinase H; PknH 1 MMAR	MMAR_4169
c257066-256036	(((.((((((&)))))))))	297	306	33	41	-10.55	oxidoreductase MMAR	MMAR_0223
749881-750761	(((..(((((&)))))..)))	441	450	68	77	-10.55	transcriptional regulatory protein KdpE MMAR	MMAR_0635
5135476-5137679	(((((((&)))))))	-13	-7	67	73	-10.55	transmembrane serine/threonine protein kinase MMAR	MMAR_4171
1221002-1221393	(((((((&)))))))	-14	-8	72	78	-10.55	PE PGRS family protein MMAR	MMAR_5546
2621725-2622479	((((..((((((&))))))..))))	156	167	66	77	-10.55	shikimate kinase AroK MMAR	MMAR_2176
4139108-4140414	(((((.(((((&))))))))))	595	605	69	78	-10.55	hypothetical protein MMAR 3356 MMAR	MMAR_3356
6333442-6335459	(((((..((((&)))))))))	780	790	70	78	-10.55	hypothetical protein MMAR 5245 MMAR	MMAR_5245
3503532-3504550	(((((((&)))))))	-14	-8	68	74	-10.54	hypothetical protein MMAR 2897 MMAR	MMAR_2897
1821226-1822202	(((((.((&)))))))	-181	-174	35	41	-10.54	alpha acetolactate decarboxylase MMAR	MMAR_1507
2389708-2390234	((((((.((&))))))))	42	50	67	74	-10.54	transcriptional regulatory protein MMAR	MMAR_1970
133657-134909	(((((.((&)))))))	-105	-98	34	40	-10.53	cellobiohydrolase a (1;4 beta cellobiosidase a) CelA MMAR	MMAR_0107
2751399-2752714	((.((.((((((&)))))).)).))	-18	-7	67	78	-10.53	transcriptional regulatory protein; MoxR1 MMAR	MMAR_2286
2842947-2846347	(((((((&)))))))	695	701	69	75	-10.53	isoleucyl tRNA synthetase IleS MMAR	MMAR_2356
2912653-2914130	((((...(((((&)))))))))	588	599	33	41	-10.53	tryptophan synthase; beta subunit TrpB MMAR	MMAR_2414
280605-281665	((((((&))))))	538	543	36	41	-10.52	short chain type dehydrogenase/reductase MMAR	MMAR_0248
c4861507-4861083	(((((.(((&))).)))))	-45	-37	70	78	-10.52	hypothetical protein MMAR 3936 MMAR	MMAR_3936
c1813140-1811969	((.((((((&)))))).))	712	720	69	77	-10.52	NADPH quinone oxidoreductase FadB4 MMAR	MMAR_1498
c2148678-2144033	(((((.(((&))).)))))	2775	2783	33	41	-10.52	phenolpthiocerol synthesis type I polyketide synthase PpsE MMAR	MMAR_1772
5438950-5440298	(((((.((((&)))))))))	196	205	70	78	-10.52	dioxygenase MMAR	MMAR_4422
c5450140-5447124	((((((.....((((&))))))))))	435	449	68	77	-10.52	transmembrane transport protein; MmpL MMAR	MMAR_4429
1344712-1346033	(((((((&)))))))	322	328	33	39	-10.51	hydrolase MMAR	MMAR_1120
2567328-2568967	(((((..(((((.(((&))).)))))..)))))	85	100	64	79	-10.51	site specific integrase MMAR	MMAR_2129
2673575-2674428	((.(((((((&)))))))))	437	446	69	77	-10.51	lipoprotein LprH MMAR	MMAR_2225
3144111-3146674	(((.((((&)))))))	481	488	35	41	-10.51	transcriptional accessory protein Tex MMAR	MMAR_2585
1537078-1538108	((((...(((.(((&))).)))))))	252	265	67	77	-10.5	bifunctional protein BirA MMAR	MMAR_1257
2402275-2403374	(((((((&)))))))	728	734	33	39	-10.5	hypothetical protein MMAR 1983 MMAR	MMAR_1983
5029577-5030295	((((((&))))))	399	404	35	40	-10.5	methylated DNA protein cysteine methyltransferase Ogt MMAR	MMAR_4082
c5384083-5382603	(((((((&)))))))	327	333	69	75	-10.5	serine hydroxymethyltransferase 1 GlyA1 MMAR	MMAR_4375
c5549578-5548725	((.((((((&))))))))	379	387	70	77	-10.5	ribosomal protein alanine acetyltransferase RimJ MMAR	MMAR_4519
814382-815241	((.(((((((&)))))))))	-166	-157	67	75	-10.49	hypothetical protein MMAR 0681 MMAR	MMAR_0681
1295209-1296209	(((((.((&)))))))	610	617	35	41	-10.49	methionine aminopeptidase; MapA MMAR	MMAR_1072
1347393-1348624	((((((&))))))	319	324	69	74	-10.49	O sialoglycoprotein endopeptidase Gcp (glycoprotease) MMAR	MMAR_1124
1593172-1596602	((((((.((&)).))))))	538	546	68	76	-10.49	transmembrane transport protein MMAR	MMAR_1306
c654911-653314	((((.((((&))))))))	-13	-5	68	75	-10.49	sulfatase MMAR	MMAR_0554
6043629-6044410	((((((&))))))	-12	-7	68	73	-10.49	hypothetical protein MMAR 4979 MMAR	MMAR_4979
c6237293-6236230	((((((&))))))	12	17	36	41	-10.49	dipeptide transport integral membrane protein ABC transporter DppC MMAR	MMAR_5152
2200931-2201472	((((.((((&))))))))	148	156	71	78	-10.49	50S ribosomal protein L19 RplS MMAR	MMAR_1804
3216176-3216759	(((((((&)))))))	101	107	33	39	-10.49	hypothetical protein MMAR 2636 MMAR	MMAR_2636
3335772-3337213	((.(((((((&)))))))))	833	842	33	41	-10.49	molybdenum transport ATP binding protein ABC transporter ModC MMAR	MMAR_2736
3474266-3475563	((((((&))))))	-189	-184	36	41	-10.49	riboflavin biosynthesis protein RibA1 MMAR	MMAR_2868
c4894912-4894053	(((.((((.(&).)))))))	36	45	69	77	-10.49	hypothetical protein MMAR 3968 MMAR	MMAR_3968
c5683819-5683008	(((((((&)))))))	157	163	35	41	-10.49	transcriptional regulatory protein MMAR	MMAR_4631
c6024622-6023547	(((.((((&)))))))	-83	-76	34	40	-10.49	peroxidase BpoA MMAR	MMAR_4960
6338489-6339843	((((.((((&)))).))))	739	747	69	77	-10.49	hypothetical protein MMAR 5249 MMAR	MMAR_5249
784811-785655	((((((.((&)).))))))	-176	-168	33	41	-10.48	RNA methyltransferase MMAR	MMAR_0651
c2439465-2438603	(((((.(((&))))))))	-12	-4	71	78	-10.48	TRK system potassium uptake protein CeoC MMAR	MMAR_2022
2174584-2175509	((..(((.((((.(((((&)))))..)))))))..))	296	313	64	81	-10.48	ribonuclease III Rnc MMAR	MMAR_1782
c2607445-2604570	((.(((((&)))))))	1932	1939	68	74	-10.48	hypothetical protein MMAR 2164 MMAR	MMAR_2164
c3800840-3799894	(((.((((((((&)))))))))))	68	79	32	42	-10.48	hypothetical protein MMAR 3115 MMAR	MMAR_3115
c6294312-6292586	(((((.((&)))))))	1302	1309	35	41	-10.48	glycerol kinase GlpK MMAR	MMAR_5208
c6497445-6495356	((.((((((&)))))).))	661	669	33	41	-10.48	fatty acyl AMP ligase FadD32 MMAR	MMAR_5365
c6612678-6612188	((((((&))))))	-154	-149	69	74	-10.48	EsaT 6 like protein EsxE MMAR	MMAR_5465
c1096676-1095874	((((.(((((&)))))))))	-103	-94	33	41	-10.47	transcriptional regulator MMAR	MMAR_0904
1360749-1361542	(((((.((((&)))))))))	515	524	33	41	-10.47	alternative RNA polymerase sigma D factor; SigD MMAR	MMAR_1134
1518285-1518796	((((((&))))))	-77	-72	69	74	-10.47	hypothetical protein MMAR 1245 MMAR	MMAR_1245
c1626632-1625977	(((((((&)))))))	21	27	33	39	-10.47	hypothetical protein MMAR 1332 MMAR	MMAR_1332
c2385678-2384645	(((.(((((&))))))))	441	449	33	40	-10.47	short chain dehydrogenase MMAR	MMAR_1965
c5570975-5568778	(((((.((&)).)))))	1221	1228	68	75	-10.47	hypothetical protein MMAR 4540 MMAR	MMAR_4540
6628062-6629482	(((..(((((&)))))..)))	526	535	67	76	-10.47	hydrolase MMAR	MMAR_5479
c430459-420690	(((((.((((&)))).)))))	9123	9132	69	78	-10.46	peptide synthetase Nrp (peptide synthase) MMAR	MMAR_0368
134851-135656	((.((((.(((..(((((((&))))))).))))))).))	-27	-8	64	81	-10.46	transcriptional regulatory protein MMAR	MMAR_0108
c1907277-1905803	((((((..(((&)))))))))	-43	-33	33	41	-10.46	hypothetical protein MMAR 1584 MMAR	MMAR_1584
c5371324-5369535	(((((...((((&))))...)))))	-23	-12	67	78	-10.46	carboxylesterase MMAR	MMAR_4363
2219104-2220254	((((.((..(((&)))..))))))	149	160	67	77	-10.46	hypothetical protein MMAR 1824 MMAR	MMAR_1824
3523757-3524820	(((.(((((&))))))))	479	487	34	41	-10.46	methoxy mycolic acid synthase 2 MmaA2 1 MMAR	MMAR_2920
c3786420-3785360	((((.((.(((&))).)).))))	418	428	67	77	-10.46	ATP phosphoribosyltransferase HisG MMAR	MMAR_3103
4205989-4207199	((((..(((((&)))))..))))	932	942	68	78	-10.46	dihydroorotate dehydrogenase MMAR	MMAR_3409
4375865-4376580	(((((.(((&))).)))))	501	509	33	41	-10.46	Lrp/AsnC family transcriptional regulator MMAR	MMAR_3557
c721910-719257	((((((.((&))))))))	-101	-93	71	78	-10.45	transcriptional regulatory protein MMAR	MMAR_0612
1601143-1602215	((.(((((((&)))))))))	604	613	67	75	-10.45	transcriptional regulatory protein PvdS MMAR	MMAR_1312
1338988-1340030	((((((&))))))	-48	-43	73	78	-10.45	hypothetical protein MMAR 1115 MMAR	MMAR_1115
c2803363-2801343	(((.(((.(((&))).))))))	315	325	68	77	-10.45	acetolactate synthase (large subunit) IlvB1 3 MMAR	MMAR_2332
3126182-3127893	(((((((&)))))))	402	408	69	75	-10.45	sugar transporter MMAR	MMAR_2574
c3831986-3831478	(((((.((&)))))))	-72	-65	35	41	-10.45	hypothetical protein MMAR 3145 MMAR	MMAR_3145
77947-78350	(((((.(((((&))))))))))	69	79	69	78	-10.44	hypothetical protein MMAR 0079 MMAR	MMAR_0079
c2018501-2016958	(((((((&)))))))	1030	1036	35	41	-10.44	DNA photolyase; PhrI MMAR	MMAR_1671
2385769-2388578	(((.((((.((&)).)))))))	2573	2583	68	77	-10.44	cell division transmembrane protein FtsK MMAR	MMAR_1967
c4859055-4857776	(((.(.((((((&))))))))))	539	550	69	78	-10.44	hypothetical protein MMAR 3929 MMAR	MMAR_3929
c5973180-5971724	(((((((&)))))))	706	712	69	75	-10.44	cytochrome P450 126A3 Cyp126A3 MMAR	MMAR_4915
c1302587-1300867	(((..((((((&)))))))))	1325	1335	33	41	-10.43	methylmalonate semialdehyde dehydrogenase; MmsA MMAR	MMAR_1079
c2328302-2327464	(((((.(((&))))))))	55	63	33	40	-10.43	hypothetical protein MMAR 1911 MMAR	MMAR_1911
c5300305-5299008	((((((&))))))	620	625	70	75	-10.43	alpha methylacyl CoA racemase Mcr MMAR	MMAR_4308
5305932-5307148	((((((.((&)).))))))	78	86	33	41	-10.43	oxidoreductase MMAR	MMAR_4315
1858095-1858648	(((.((((((&)))))))))	278	287	33	41	-10.43	hypothetical protein MMAR 5566 MMAR	MMAR_5566
1296062-1296795	((((.((((&)))).))))	182	190	33	41	-10.42	alternative RNA polymerase sigma factor (RpoE); SigL MMAR	MMAR_1073
2354578-2355515	(((((((&)))))))	602	608	69	75	-10.42	dihydrodipicolinate reductase DapB MMAR	MMAR_1938
c3922172-3920962	(((((.((.((&)))))))))	978	988	33	41	-10.42	diphosphomevalonate decarboxylase MMAR	MMAR_3216
c4103144-4101943	(((((((&)))))))	685	691	68	74	-10.42	nucleoside diphosphate sugar epimerase MMAR	MMAR_3324
c4381575-4380947	((.((((((&))))))))	75	83	70	77	-10.42	rifampin ADP ribosyl transferase MMAR	MMAR_3563
c4424461-4423281	((((...(((((&)))))..))))	-64	-53	67	77	-10.42	hypothetical protein MMAR 3602 MMAR	MMAR_3602
c4520688-4519691	((((((((&))))))))	313	320	67	74	-10.42	recombination protein O RecO MMAR	MMAR_3672
c6236433-6234578	((.((.(((((&)))))))))	117	127	69	77	-10.42	dipeptide transport ATP binding protein ABC transporter DppD MMAR	MMAR_5151
298068-299077	(((.((((&)))))))	-139	-132	71	77	-10.41	O methyltransferase Omt 1 MMAR	MMAR_0262
c877354-873918	((((((&))))))	1203	1208	68	73	-10.41	transmembrane transport protein MMAR	MMAR_0729
4453504-4454180	(((.((((&)))))))	-153	-146	35	41	-10.41	hypothetical protein MMAR 3627 MMAR	MMAR_3627
c4580907-4579658	(((((((&)))))))	431	437	67	73	-10.41	sulfate binding lipoprotein SubI MMAR	MMAR_3718
5722930-5724779	(((.(((((&))))).)))	534	542	69	77	-10.41	DNA helicase Ercc3 MMAR	MMAR_4671
c5761202-5759725	((((.((((&)))).))))	-152	-144	33	41	-10.41	MCE family protein MMAR	MMAR_4710
808382-809340	((((.((((&)))).))))	376	384	68	76	-10.4	hypothetical protein MMAR 0673 MMAR	MMAR_0673
1357253-1359108	(.(((((((&))))))))	-12	-4	33	40	-10.4	metal dependent hydrolase MMAR	MMAR_1131
c3330835-3329712	((((.((((&))))))))	666	674	70	77	-10.4	oxidoreductase MMAR	MMAR_2729
c6239833-6238014	((.((((((((((&)))))))))).))	916	928	65	77	-10.4	periplasmic dipeptide binding lipoprotein DppA MMAR	MMAR_5154
6595998-6597034	((.(((.(((((&))))).))).))	701	712	67	78	-10.4	hypothetical protein MMAR 5453 MMAR	MMAR_5453
c168385-166992	((((((&))))))	370	375	33	38	-10.39	hypothetical protein MMAR 0138 MMAR	MMAR_0138
1251035-1252671	(((((((&)))))))	1220	1226	69	75	-10.39	dehydrogenase MMAR	MMAR_1025
c2071545-2070824	(((.(((&))))))	311	317	35	40	-10.39	hypothetical protein MMAR 1720 MMAR	MMAR_1720
c2336918-2336026	((((...(((((&)))))))))	85	96	33	41	-10.39	transcriptional repressor SirR MMAR	MMAR_1920
2894609-2895558	(((((.((((&)))))))))	439	448	70	78	-10.39	phosphoribosylformimino 5 aminoimidazole carboxamide ribotide isomerase HisA MMAR	MMAR_2399
4052856-4053808	((((((&))))))	378	383	33	38	-10.39	transmembrane protein MMAR	MMAR_3287
c4618252-4616613	((.((((((&))))))))	957	965	33	40	-10.39	hypothetical protein MMAR 3751 MMAR	MMAR_3751
4744816-4746593	((((((((&))))))))	1104	1111	67	74	-10.39	alpha glucosidase AglA MMAR	MMAR_3822
c5048570-5047720	((((..((((&))))))))	228	237	33	40	-10.39	hypothetical protein MMAR 4096 MMAR	MMAR_4096
6117533-6118800	((((((...((((&)))).))))))	110	122	67	77	-10.39	2 nitropropane dioxygenase MMAR	MMAR_5042
c676434-675134	((((.((((&)))).))))	129	137	67	75	-10.38	hypothetical protein MMAR 0574 MMAR	MMAR_0574
681344-682746	(((((((&)))))))	861	867	68	74	-10.38	3 dehydroquinate synthase AroB 1 MMAR	MMAR_0578
969780-971080	(((((.(((&))).)))))	830	838	33	41	-10.38	UDP N acetylenolpyruvoylglucosamine reductase MurB MMAR	MMAR_0808
c5072776-5072064	(((((.(((((((&))))))).)))))	-12	0	30	42	-10.38	PE PGRS family protein MMAR	MMAR_4116
c5757825-5756198	((((.(((((&)))))))))	-12	-3	33	41	-10.38	MCE family protein MMAR	MMAR_4707
2098835-2100153	(((((((&)))))))	649	655	35	41	-10.38	lipase/esterase LipN MMAR	MMAR_1746
2627399-2630430	(((....(((((((&))))))))))	973	986	69	78	-10.38	amino acid decarboxylase MMAR	MMAR_2184
2659394-2661540	(((.((((&)))))))	367	374	71	77	-10.38	primosomal protein N' PriA MMAR	MMAR_2211
c3799434-3798419	(((.(((.((((&))))))))))	736	747	69	78	-10.38	hypothetical protein MMAR 3113 MMAR	MMAR_3113
c3950514-3949676	(((((.((((&)))))))))	237	246	33	41	-10.38	transmembrane protein MMAR	MMAR_3241
c4734902-4734343	(((((..(((((.(((((&)))))))))))))))	287	304	64	78	-10.38	hypothetical protein MMAR 3811 MMAR	MMAR_3811
c5594996-5593933	((((((&))))))	691	696	69	74	-10.38	formamidopyrimidine DNA glycosylase MMAR	MMAR_4559
c6397446-6396725	(((((((&)))))))	408	414	33	39	-10.38	hypothetical protein MMAR 5296 MMAR	MMAR_5296
c3143472-3141776	((((.(((((&)))))))))	85	94	33	41	-10.37	sodium/hydrogen exchanger (antiporter) MMAR	MMAR_2583
c5713143-5711939	((.((((((&))))))))	633	641	70	77	-10.37	hypothetical protein MMAR 4659 MMAR	MMAR_4659
c5464886-5464024	((((((&))))))	-10	-5	69	74	-10.36	site specific recombinase MMAR	MMAR_4443
c1996751-1995457	(((((((&)))))))	575	581	67	73	-10.36	FEIII dicitrate binding periplasmic lipoprotein FecB MMAR	MMAR_1650
c3062176-3060387	((.(((((.(((&)))))))).))	1050	1061	67	77	-10.36	integral membrane drug efflux protein MMAR	MMAR_2515
c4064555-4063015	(((((((&)))))))	1236	1242	69	75	-10.36	glutamine synthetase GlnA2 MMAR	MMAR_3294
c4650246-4649642	(((((((&)))))))	-90	-84	72	78	-10.36	hypothetical protein MMAR 3770 MMAR	MMAR_3770
5196732-5197570	((((((((&))))))))	453	460	33	40	-10.36	transcriptional regulator MMAR	MMAR_4219
c5507478-5505905	(((((((&)))))))	1323	1329	35	41	-10.36	cytochrome P450 135B3 Cyp135B3 MMAR	MMAR_4483
c6518585-6516808	(((((((&)))))))	1097	1103	67	73	-10.36	dehydrogenase MMAR	MMAR_5383
c5071465-5069475	((((.((((((&)))))).))))	-14	-4	68	78	-10.35	peptidase S15 MMAR	MMAR_5521
1962316-1963274	((.((((((&)))))).))	110	118	33	41	-10.35	short chain type dehydrogenase/reductase MMAR	MMAR_1624
c2614460-2613508	(((((((((((&)))))))))))	699	709	2	12	-10.35	hypothetical protein MMAR 2168 MMAR	MMAR_2168
2617875-2619331	((((((&))))))	131	136	36	41	-10.35	hypothetical protein MMAR 2172 MMAR	MMAR_2172
c5675469-5674538	(((.((((&)))))))	695	702	69	75	-10.35	enoyl CoA hydratase EchA6 MMAR	MMAR_4625
6256733-6258039	(((.(((((&))))))))	883	891	33	40	-10.35	cysteine synthase CysK MMAR	MMAR_5173
c6396928-6396270	(((((((&)))))))	-110	-104	33	39	-10.35	cytidine/deoxycytidylate deaminase MMAR	MMAR_5295
3926495-3927738	((.((((((&))))))))	966	974	70	77	-10.34	3 oxoacyl MMAR	3-oxoacyl-MMAR_3221
232231-233972	((.((((((&))))))))	1236	1244	33	40	-10.34	hypothetical protein MMAR 0203 MMAR	MMAR_0203
c879714-879149	((((((&))))))	-50	-45	33	38	-10.34	hypothetical protein MMAR 0731 MMAR	MMAR_0731
c2171842-2169888	(((((((&)))))))	1540	1546	35	41	-10.34	fatty acyl AMP ligase FadD26 MMAR	MMAR_1777
2362193-2363526	(((((.(((.(((((((((((((((((((&))))))))))))).).))))).))))))))	896	924	15	44	-10.34	PPE family protein; PPE44 MMAR	MMAR_1947
c2414776-2413842	(((((.(((&))).)))))	495	503	33	41	-10.34	repressor LexA MMAR	MMAR_1992
2911062-2911909	(((((.((((&)))))))))	365	374	70	78	-10.34	hypothetical protein MMAR 2412 MMAR	MMAR_2412
c4624121-4621729	((((...(((((&)))))))))	1948	1959	33	41	-10.34	adenylate or guanylate cyclase MMAR	MMAR_3755
1272298-1273436	((.((((((&))))))))	587	595	70	77	-10.33	transmembrane protein MMAR	MMAR_1044
1049668-1052585	((((.(((((&))))).))))	-45	-36	69	78	-10.33	metal cation transporting p type ATPase F; CtpF MMAR	MMAR_0860
c5090432-5089300	(((((((((&)).)))))))	859	867	32	41	-10.33	sulfate adenylyltransferase subunit 2 CysD MMAR	MMAR_4133
165250-166634	((((.((.(((&))).)).))))	150	160	67	77	-10.32	intergral membrane protein MMAR	MMAR_0136
544500-546187	((((.(((.(((&))))))))))	1045	1056	68	77	-10.32	long chain fatty acid CoA ligase MMAR	MMAR_0466
1320173-1321881	(((((((&)))))))	108	114	33	39	-10.32	hypothetical protein MMAR 1099 MMAR	MMAR_1099
c3029769-3028598	((((((&))))))	-181	-176	34	39	-10.32	transposase for ISMyma06 MMAR	MMAR_2489
c3242568-3241796	((((.((((&)))).))))	163	171	69	77	-10.32	isochorismatase family protein MMAR	MMAR_2657
c3880505-3879856	((((((&))))))	-126	-121	73	78	-10.32	aspartate 1 decarboxylase precursor PanD 2 MMAR	MMAR_3177
c6099587-6098602	((((((&))))))	693	698	33	38	-10.32	2 keto 4 pentenoate hydratase MMAR	MMAR_5023
c95439-93566	(((((&)))))	1667	1671	37	41	-10.31	integral membrane efflux protein ErmB MMAR	MMAR_0093
c568208-566893	((..((((((&))))))..))	1099	1108	67	76	-10.31	hypothetical protein MMAR 0482 MMAR	MMAR_0482
c5971637-5970229	((((((&))))))	-13	-8	69	74	-10.31	PPE family protein MMAR	MMAR_4914
c1974171-1972493	((((....(((.((((&)))))))))))	738	753	68	78	-10.31	cytochrome P450 136A2 Cyp136A2 MMAR	MMAR_1634
c3721634-3718858	((((((.((.(((&))).))))))))	1055	1067	67	78	-10.31	hypothetical protein MMAR 3072 MMAR	MMAR_3072
5197360-5198507	((((((((&))))))))	-175	-168	33	40	-10.31	antibiotic ABC transporter ATP binding protein MMAR	MMAR_4220
5600394-5601499	((((((&))))))	-133	-128	33	38	-10.31	hypothetical protein MMAR 4564 MMAR	MMAR_4564
c5976104-5975281	((.((((((&))))))))	303	311	70	77	-10.31	hypothetical protein MMAR 4918 MMAR	MMAR_4918
6212033-6214017	(((((((&)))))))	787	793	35	41	-10.31	hypothetical protein MMAR 5134 MMAR	MMAR_5134
2345426-2346063	(((((((&)))))))	-45	-39	69	75	-10.3	Lrp/AsnC family transcriptional regulator MMAR	MMAR_1929
2439934-2442131	(((((.((((&)))))))))	1151	1160	33	41	-10.3	integral membrane alanine; valine and leucine rich protein MMAR	MMAR_2024
3349805-3352113	((.(((((((&))))))).))	1063	1072	69	78	-10.3	hypothetical protein MMAR 2747 MMAR	MMAR_2747
3483525-3485008	(((((((&)))))))	995	1001	69	75	-10.3	cytochrome P450 278A1 Cyp278A1 MMAR	MMAR_2877
c1891661-1889770	(((.(((.((.(((&)))))))))))	1556	1569	67	77	-10.29	hypothetical protein MMAR 1571 MMAR	MMAR_1571
c4230682-4228833	(((.((((((&)))))).)))	-99	-90	68	77	-10.29	PE family protein MMAR	MMAR_3427
6308996-6312801	((((((&))))))	2061	2066	69	74	-10.29	drug transport transmembrane ATP binding protein ABC transporter MMAR	MMAR_5223
c6607642-6606567	((..((((((&))))))..))	673	682	69	78	-10.29	hypothetical protein MMAR 5461 MMAR	MMAR_5461
c1127536-1126116	(((((.((((&)))))))))	-169	-160	33	41	-10.28	cytochrome P450 189A6 Cyp189A6 MMAR	MMAR_0928
1519001-1519719	((((((&))))))	-164	-159	70	75	-10.28	anti sigma factor RsbW MMAR	MMAR_1247
2092769-2094663	((((.(((((&)))))))))	726	735	69	77	-10.28	hypothetical protein MMAR 1741 MMAR	MMAR_1741
c4100001-4098380	(((((((&)))))))	369	375	69	75	-10.28	hypothetical protein MMAR 3321 MMAR	MMAR_3321
c6499917-6498812	((((((&))))))	-122	-117	33	38	-10.28	secreted Mpt51/Mpb51 antigen protein FbpD MMAR	MMAR_5367
c3463410-3463010	((((((&))))))	131	136	33	38	-10.28	hypothetical protein MMAR 5580 MMAR	MMAR_5580
c351233-349411	((((..((((&))))..))))	1201	1210	68	77	-10.27	hypothetical protein MMAR 0305 MMAR	MMAR_0305
c574097-572917	(((((((.((&)).)))))))	119	128	67	76	-10.27	phosphotriesterase PHP MMAR	MMAR_0487
c1728160-1727691	((((((&))))))	69	74	34	39	-10.27	hypothetical protein MMAR 1422 MMAR	MMAR_1422
2909483-2911221	((((((&))))))	-175	-170	33	38	-10.27	anthranilate synthase component I TrpE MMAR	MMAR_2411
3402256-3402896	((((.((((&)))).))))	93	101	33	41	-10.27	hypothetical protein MMAR 2800 MMAR	MMAR_2800
c3944847-3943544	((((((&))))))	325	330	33	38	-10.27	anthranilate phosphoribosyltransferase TrpD MMAR	MMAR_3236
c4970217-4968824	(((((.(((&))).)))))	360	368	33	41	-10.27	acyl CoA dehydrogenase MMAR	MMAR_4030
6541024-6541916	((((((&))))))	613	618	36	41	-10.27	immunogenic protein Mpt64 MMAR	MMAR_5409
c557116-555450	((((....(((((&)))))...))))	1034	1046	67	78	-10.26	aldehyde dehydrogenase MMAR	MMAR_0472
683315-684183	((.((((((&))))))))	621	629	33	40	-10.26	hydrolase MMAR	MMAR_0580
791780-792864	((((.(((((&)))))))))	295	304	33	41	-10.26	hypothetical protein MMAR 0658 MMAR	MMAR_0658
959115-959602	(((..((((((&)))))))))	223	233	33	41	-10.26	transmembrane protein MMAR	MMAR_0801
c1087454-1086553	((((((&))))))	-137	-132	68	73	-10.26	hypothetical protein MMAR 0896 MMAR	MMAR_0896
c1172890-1169358	(((((((&)))))))	1592	1598	34	40	-10.26	exodeoxyribonuclease V (beta chain); RecB MMAR	MMAR_0957
c3600352-3598740	(((((.(((&))).)))))	10	18	69	77	-10.26	hypothetical protein MMAR 2975 MMAR	MMAR_2975
2044560-2045191	((((((.(((.((&)).)))))))))	18	30	67	78	-10.26	hypothetical protein MMAR 1696 MMAR	MMAR_1696
c3317077-3315825	((((((&))))))	196	201	33	38	-10.26	hypothetical protein MMAR 2715 MMAR	MMAR_2715
5560547-5561895	(((.((((&)))))))	245	252	71	77	-10.26	acyl CoA dehydrogenase FadE13 MMAR	MMAR_4532
405419-406551	((((..(((&)))..))))	347	355	67	75	-10.25	hypothetical protein MMAR 0356 MMAR	MMAR_0356
c897001-895905	((((((((&))))))))	-57	-50	33	40	-10.25	hypothetical protein MMAR 0743 MMAR	MMAR_0743
1011076-1011812	(((((((&)))))))	-162	-156	69	75	-10.25	transmembrane protein MMAR	MMAR_0846
1573701-1575385	((.((((((&)))))).))	266	274	69	77	-10.25	cationic amino acid transport integral membrane protein MMAR	MMAR_1290
1940684-1941774	(((((((&)))))))	398	404	33	39	-10.25	hypothetical protein MMAR 1604 MMAR	MMAR_1604
2195324-2196126	((((.((((.((&))))))))))	-43	-32	69	78	-10.25	TetR family transcriptional regulator MMAR	MMAR_1796
c5954094-5953649	((((((&))))))	-5	0	67	72	-10.25	hypothetical protein MMAR 4898 MMAR	MMAR_4898
2243519-2244270	(((((((&)))))))	241	247	67	73	-10.25	hypothetical protein MMAR 1843 MMAR	MMAR_1843
3795671-3797487	(((((.(((&))).)))))	625	633	70	78	-10.25	succinate semialdehyde dehydrogenase MMAR	MMAR_3111
c5210995-5209920	(((((((&)))))))	424	430	69	75	-10.25	dihydropteroate synthase 2 FolP2 MMAR	MMAR_4231
c5945775-5943278	(((.(((((&))))))))	705	713	34	41	-10.25	phosphoribosylformylglycinamidine synthase II; PurL MMAR	MMAR_4888
c612787-611826	(((((&)))))	169	173	37	41	-10.24	hypothetical protein MMAR 0519 MMAR	MMAR_0519
664406-665625	(((((..((&))..)))))	292	300	33	41	-10.24	hypothetical protein MMAR 0566 MMAR	MMAR_0566
c3437903-3435697	(((.((((&)))))))	632	639	71	77	-10.24	hypothetical protein MMAR 2832 MMAR	MMAR_2832
c3593973-3591944	(((((.((((((((.(((&))))))))))).)).)))	1489	1506	64	81	-10.24	PE PGRS family protein MMAR	MMAR_2970
4866981-4867864	(((((.(((&))))))))	280	288	71	78	-10.24	phage membrane protein MMAR	MMAR_3949
c4931780-4930420	(((((((&)))))))	209	215	35	41	-10.24	acyl CoA dehydrogenase MMAR	MMAR_3993
5003002-5004212	(((((((&)))))))	902	908	35	41	-10.24	hypothetical protein MMAR 4061 MMAR	MMAR_4061
5476462-5477402	((((((&))))))	645	650	33	38	-10.24	hydantoin racemase MMAR	MMAR_4457
2940686-2943066	((((((((&))))))))	1213	1220	66	73	-10.23	excinuclease ABC (subunit B helicase) UvrB MMAR	MMAR_2437
3607111-3608681	((.(.((((((&))))))).))	1091	1101	68	77	-10.23	hypothetical protein MMAR 2982 MMAR	MMAR_2982
5267543-5268075	(((((((&)))))))	68	74	33	39	-10.23	putative antigen MMAR	MMAR_4277
5675096-5676777	(((((.(((&))).)))))	764	772	67	75	-10.23	acetyl coenzyme A carboxylase carboxyl transferase (subunit beta) AccD3 MMAR	MMAR_4626
c43986-43370	((((((&))))))	205	210	33	38	-10.22	transcriptional regulatory protein (Whib like); WhiB5 MMAR	MMAR_0041
2435494-2436437	((((.((((((((&)))))))).))))	392	404	31	43	-10.22	hypothetical protein MMAR 2018 MMAR	MMAR_2018
c4515944-4513819	((((((((.(((((((((((&)))).))))))).))))))))	114	133	55	75	-10.22	PPE family protein MMAR	MMAR_3666
4844602-4845194	(((((.(((&))).)))))	347	355	33	41	-10.22	hypothetical protein MMAR 3908 MMAR	MMAR_3908
1010081-1011264	(((((((&)))))))	833	839	69	75	-10.21	delta aminolevulinic acid dehydratase HemB MMAR	MMAR_0845
c2887175-2886268	(((((((&)))))))	75	81	72	78	-10.21	hypothetical protein MMAR 2390 MMAR	MMAR_2390
3391671-3393802	(((((((&)))))))	1540	1546	69	75	-10.21	monooxygenase MMAR	MMAR_2789
c3468182-3466753	((((((&))))))	761	766	36	41	-10.21	acyl CoA dehydrogenase FadE17 MMAR	MMAR_2862
c4283412-4282316	((..((((((&))))))..))	188	197	67	76	-10.21	hypothetical protein MMAR 3477 MMAR	MMAR_3477
4806662-4808067	(((((((&)))))))	114	120	33	39	-10.21	Mce family protein; Mce5E MMAR	MMAR_3868
c4894247-4893511	((((((&))))))	-184	-179	33	38	-10.21	hypothetical protein MMAR 3967 MMAR	MMAR_3967
c5106041-5105284	(((.(((((&))))))))	236	244	34	41	-10.21	lipoprotein LprB MMAR	MMAR_4146
6247541-6248109	(((((.(((&))).)))))	-113	-105	67	75	-10.21	hypothetical protein MMAR 5163 MMAR	MMAR_5163
c627747-625361	(((((.((((&)))))))))	240	249	33	41	-10.2	acyl CoA dehydrogenase FadE6 MMAR	MMAR_0530
c734584-733497	((((((&))))))	789	794	33	38	-10.2	aerobic type carbon monoxide dehydrogenase; CoxM 3 MMAR	MMAR_0622
3223466-3224907	((.((.(((((&)))))))))	5	15	33	41	-10.2	hypothetical protein MMAR 2646 MMAR	MMAR_2646
4797575-4798422	(((((&)))))	-47	-43	36	40	-10.2	oligoribonuclease Orn MMAR	MMAR_3859
c4814627-4814152	(((((((((&)))))))))	-15	-7	67	75	-10.2	hypothetical protein MMAR 3876 MMAR	MMAR_3876
c2206032-2204474	(((((((&)))))))	68	74	35	41	-10.2	hypothetical protein MMAR 1809 MMAR	MMAR_1809
2460330-2461897	(((((.((&)))))))	842	849	35	41	-10.2	protoporphyrinogen oxidase HemY MMAR	MMAR_2039
c3813007-3811374	((((((&))))))	1421	1426	33	38	-10.2	FtsK/SpoIIIE family protein MMAR	MMAR_3126
c3827166-3825467	((((((&))))))	1089	1094	69	74	-10.2	monooxygenase MMAR	MMAR_3139
c158001-156692	((((((.(((&)))))))))	377	386	70	78	-10.19	zinc containing alcohol dehydrogenase NAD dependent; AdhD 1 MMAR	MMAR_0127
c621788-620326	((.((..((((((&)))))).))))	650	662	67	77	-10.19	hypothetical protein MMAR 0527 MMAR	MMAR_0527
931010-934236	(((((((&)))))))	926	932	69	75	-10.19	MmpL family transport protein MMAR	MMAR_0775
1266263-1267290	((((((&))))))	351	356	33	38	-10.19	30S ribosomal protein S3; RpsC MMAR	MMAR_1037
2009678-2010861	(((((((&)))))))	539	545	69	75	-10.19	hypothetical protein MMAR 1663 MMAR	MMAR_1663
1870930-1871618	((((.((((((((&)))))))).))))	-22	-10	64	76	-10.19	hypothetical protein MMAR 1553 MMAR	MMAR_1553
2864432-2865069	((((((&))))))	-28	-23	36	41	-10.19	hypothetical protein MMAR 2373 MMAR	MMAR_2373
c3232159-3231405	((((((((&))))))))	-16	-9	67	74	-10.19	transcriptional regulatory protein MMAR	MMAR_2651
2946194-2946834	(((.((((&))))..)))	265	272	33	41	-10.19	iron regulated protein MMAR	MMAR_2440
4615365-4616602	((((((&))))))	489	494	36	41	-10.19	hypothetical protein MMAR 3750 MMAR	MMAR_3750
c4971443-4970014	((((.(((((&)))))))))	553	562	69	77	-10.19	acyl CoA transferase/carnitine dehydratase MMAR	MMAR_4031
5565328-5566694	((((((&))))))	227	232	67	72	-10.19	acyl CoA dehydrogenase FadE12 MMAR	MMAR_4535
2408636-2409996	(((((((&)))))))	-153	-147	69	75	-10.18	acyl CoA dehydrogenase FadE20 MMAR	MMAR_1989
3400486-3401753	(((((..((((&)))))))))	454	464	33	41	-10.18	amidohydrolase MMAR	MMAR_2798
3495725-3496497	((((((&))))))	361	366	36	41	-10.18	Mce associated membrane protein MMAR	MMAR_2889
c4513729-4511619	((((((((.(((((((((((&)))).))))))).))))))))	114	133	55	75	-10.18	PPE family protein MMAR	MMAR_3665
c5001914-5000899	(((...((.(((((&))))))))))	489	502	68	77	-10.18	glutamate racemase MurI MMAR	MMAR_4058
c5038769-5038204	((((((&))))))	326	331	33	38	-10.18	ATP synthase epsilon chain AtpC MMAR	MMAR_4086
c5453048-5451898	(((((((((((((&)))))))))))))	156	168	3	15	-10.18	hypothetical protein MMAR 4431 MMAR	MMAR_4431
c5703259-5702034	((.((((((&)))))).))	90	98	33	41	-10.18	hypothetical protein MMAR 4647 MMAR	MMAR_4647
5904780-5905792	((((.((((&)))).))))	372	380	69	77	-10.18	hypothetical protein MMAR 4849 MMAR	MMAR_4849
c91692-90890	((.(((((((&)))))))))	-141	-132	33	41	-10.17	transcriptional regulator MMAR	MMAR_0088
c318919-317703	(((((((&)))))))	446	452	67	73	-10.17	hypothetical protein MMAR 0278 MMAR	MMAR_0278
1647330-1650703	(((.(((((..((.((((((&)))))).)).))))))))	2916	2935	64	81	-10.17	ATP dependent DNA helicase MMAR	MMAR_1358
1863849-1865686	(((((((&).))))))	227	233	33	40	-10.17	PE PGRS family protein MMAR	MMAR_1547
2004155-2005821	(((((((&)))))))	1400	1406	33	39	-10.17	hydrogenase HycQ MMAR	MMAR_1658
1125702-1126099	(((.(.((((((&)))))).).)))	-18	-7	66	77	-10.17	hypothetical protein MMAR 0927 MMAR	MMAR_0927
2380947-2382049	(((((.(.((.(((&))))).))))))	130	143	67	78	-10.17	dihydrodipicolinate synthase DapA MMAR	MMAR_1962
c3744251-3742222	((((.((((((&)))))).))))	1204	1214	67	77	-10.17	ATPase MMAR	MMAR_3091
546831-548785	((((..((((&))))))))	1264	1273	70	77	-10.16	fatty acid CoA ligase MMAR	MMAR_0468
638007-639808	(.(((((((&))))))).)	1584	1592	69	77	-10.16	hypothetical protein MMAR 0542 MMAR	MMAR_0542
1201023-1201840	(((((.((&)))))))	124	131	72	78	-10.16	malonyl CoA acyl carrier protein transacylase; FabD2 MMAR	MMAR_0986
c6028668-6027764	(((((((&)))))))	-18	-12	35	41	-10.16	hypothetical protein MMAR 4965 MMAR	MMAR_4965
c3625499-3624013	(((((..((&))..)))))	1017	1025	68	76	-10.16	PPE family protein MMAR	MMAR_3002
5260191-5263210	(((((((&)))))))	1803	1809	35	41	-10.16	hypothetical protein MMAR 4272 MMAR	MMAR_4272
6042039-6043741	(((((((&)))))))	449	455	35	41	-10.16	alpha; alpha trehalose phosphate synthase MMAR	MMAR_4978
c6360241-6358713	((((((&))))))	1049	1054	73	78	-10.16	cytochrome P450 164A3 Cyp164A3 MMAR	MMAR_5268
c6573613-6573099	(((((((&)))))))	210	216	33	39	-10.16	hypothetical protein MMAR 5433 MMAR	MMAR_5433
255179-255972	(((((((&).))))))	-102	-96	33	40	-10.15	TetR family transcriptional regulator MMAR	MMAR_0222
853787-856071	(((((.((&)))))))	1727	1734	35	41	-10.15	phosphate acetyltransferase Pta MMAR	MMAR_0710
c1815283-1814049	((((((&))))))	114	119	33	38	-10.15	hypothetical protein MMAR 1500 MMAR	MMAR_1500
6435672-6437116	((((((&))))))	-45	-40	69	74	-10.15	lipase LipE MMAR	MMAR_5330
2198276-2199000	((((((&))))))	-115	-110	36	41	-10.15	16S rRNA processing protein RimM MMAR	MMAR_1801
3053423-3054486	(((((((&)))))))	98	104	67	73	-10.15	transferase MMAR	MMAR_2509
c3400810-3399351	(((.(.((((((&)))))).))))	575	586	68	78	-10.15	sialic acid transport integral membrane protein NanT MMAR	MMAR_2797
c5535526-5534367	(((((..((((&))))..)))))	783	793	67	77	-10.15	hypothetical protein MMAR 4507 MMAR	MMAR_4507
c6151919-6150640	(((((.(((&))).)))))	489	497	33	41	-10.15	PurR family transcriptional regulator MMAR	MMAR_5070
c6523927-6523041	(((((.((((&)))))))))	78	87	69	77	-10.15	phosphoglycerate mutase MMAR	MMAR_5389
753891-754744	(((.(((((&))))))))	395	403	67	74	-10.14	GrpE protein (Hsp 70 cofactor) MMAR	MMAR_0638
c1956066-1953590	((((.(((&))).))))	677	684	33	40	-10.14	carbon starvation protein; CstA MMAR	MMAR_1616
2778536-2780229	((((((((&).)))))))	392	399	33	41	-10.14	glycosyl transferase MMAR	MMAR_2311
c3383535-3382784	((((((&))))))	468	473	68	73	-10.14	hypothetical protein MMAR 2778 MMAR	MMAR_2778
c3498376-3497766	(((((.(((&))).)))))	397	405	69	77	-10.14	hypothetical protein MMAR 2892 MMAR	MMAR_2892
3540703-3544445	(((((((&)))))))	1571	1577	69	75	-10.14	fatty acid CoA ligase FadD9 1 MMAR	MMAR_2936
c3821427-3819770	(((((((&)))))))	1281	1287	35	41	-10.14	cytochrome P450 136B2 Cyp136B2 MMAR	MMAR_3135
c3956553-3955379	(((.(((((&))))))))	138	146	34	41	-10.14	carbohydrate kinase CbhK MMAR	MMAR_3246
5024655-5026459	(((((.((((.(((((&))))))))))))))	442	457	31	44	-10.14	adenylate cyclase MMAR	MMAR_4079
c5120551-5119449	((((((&))))))	-90	-85	33	38	-10.14	LuxR family transcriptional regulator MMAR	MMAR_4157
6016999-6018692	((((((&))))))	632	637	34	39	-10.14	amidase; AmiC 2 MMAR	MMAR_4954
c6098758-6097632	((((((&))))))	-136	-131	33	38	-10.14	acetaldehyde dehydrogenase; MhpF 1 MMAR	MMAR_5022
6243051-6244216	((((...(((((&)))))))))	158	169	33	41	-10.14	epoxide hydrolase EphE MMAR	MMAR_5158
c994916-993805	((((.(((((&)))))))))	655	664	33	41	-10.13	phosphoserine phosphatase SerB1 MMAR	MMAR_0833
2190482-2191773	(((((.(((((&))))))))))	16	26	68	77	-10.13	hypothetical protein MMAR 1793 MMAR	MMAR_1793
2958737-2959440	(((.((((((&)))))).)))	-22	-13	69	78	-10.13	initiation factor IF 3 InfC MMAR	MMAR_2448
c2458018-2456511	((((((&))))))	594	599	34	39	-10.13	hypothetical protein MMAR 2035 MMAR	MMAR_2035
c3539399-3538558	((((.((((&))))))))	467	475	33	40	-10.13	cutinase Cfp21 MMAR	MMAR_2934
6146868-6147598	(((((((((.((((&)))).)).)))))))	64	77	6	20	-10.13	hypothetical protein MMAR 5067 MMAR	MMAR_5067
243665-243963	((((((((&))))))))	-144	-137	67	74	-10.13	hypothetical protein MMAR 5544 MMAR	MMAR_5544
1475939-1477035	(((((.((((&)))))))))	323	332	70	78	-10.12	hypothetical protein MMAR 1214 MMAR	MMAR_1214
2207803-2208371	((((((..((..((((&)))).))..))))))	-47	-32	6	20	-10.12	hypothetical protein MMAR 1812 MMAR	MMAR_1812
c6512684-6511699	(((......((((((&))))))...)))	-22	-8	67	78	-10.12	acyltransferase MMAR	MMAR_5377
c6353345-6352735	((((((&))))))	-189	-184	69	74	-10.12	hypothetical protein MMAR 5260 MMAR	MMAR_5260
c741476-740539	((((.((((&))))))))	149	157	33	40	-10.11	dehydrogenase MMAR	MMAR_0629
1719882-1720810	(((((((((((((((&)))))))))))).)))	184	198	2	17	-10.11	adenylate cyclase; CyaA 1 MMAR	MMAR_1414
1832180-1833030	(((((.(((&))))))))	320	328	67	74	-10.11	two component transcriptional regulatory protein DevR MMAR	MMAR_1516
2068778-2070447	((((((((((&))))))))))	749	758	66	75	-10.11	glutamyl tRNA synthetase GltS MMAR	MMAR_1719
c5087556-5086871	(((((.(((.((&))))))))))	-24	-13	68	77	-10.11	putative transcriptional regulatory protein MMAR	MMAR_4131
3043771-3045716	((((((&))))))	1677	1682	69	74	-10.11	DNA repair protein; RecN MMAR	MMAR_2501
c5792173-5790807	(((.((.((((&)))))).)))	1073	1083	68	77	-10.11	acyl CoA dehydrogenase FadE12 1 MMAR	MMAR_4741
531634-532802	(((.((((&)))))))	762	769	34	40	-10.1	enoyl CoA hydratase; EchA8 4 MMAR	MMAR_0453
1340614-1342247	((..((((((.((&)).))))))))	1087	1099	67	77	-10.1	transmembrane protein MMAR	MMAR_1117
1686196-1687376	(((((((&)))))))	-113	-107	33	39	-10.1	non heme haloperoxidase Hpx MMAR	MMAR_1388
2336699-2337873	(((((((&)))))))	740	746	69	75	-10.1	bifunctional fad synthetase/riboflavin biosynthesis protein RibF MMAR	MMAR_1921
c3282059-3280660	(((((.((((&)))))))))	1052	1061	70	78	-10.1	NADH dehydrogenase MMAR	MMAR_2688
4089337-4090943	((((((&))))))	169	174	36	41	-10.1	transposase for ISMyma07 MMAR	MMAR_3315
4094042-4095648	((((((&))))))	169	174	36	41	-10.1	transposase for ISMyma07 MMAR	MMAR_3317
c6222338-6219334	(((((((.((&)))))))))	1866	1875	33	41	-10.1	DNA topoisomerase I TopA MMAR	MMAR_5138
c740705-739684	(((((.(((&))))))))	368	376	34	41	-10.09	monooxygenase MMAR	MMAR_0628
1854556-1855601	((((((&))))))	683	688	36	41	-10.09	hypothetical protein MMAR 1537 MMAR	MMAR_1537
2238872-2239926	((.((((((&))))))))	623	631	33	40	-10.09	hypothetical protein MMAR 1839 MMAR	MMAR_1839
2343004-2344238	(((.(((((&))))))))	563	571	67	74	-10.09	hypothetical protein MMAR 1927 MMAR	MMAR_1927
2936659-2938304	(((.((((&)))).)))	404	411	33	40	-10.09	ribosomal protein S1 RpsA MMAR	MMAR_2433
c3682512-3681566	(((((((&)))))))	729	735	69	75	-10.09	hypothetical protein MMAR 3042 MMAR	MMAR_3042
c3735372-3733814	((((.((((&))))))))	457	465	70	77	-10.09	hypothetical protein MMAR 3083 MMAR	MMAR_3083
c4832875-4832247	((.(((((.((&))))))).))	-159	-149	68	77	-10.09	hypothetical protein MMAR 3890 MMAR	MMAR_3890
5415213-5416477	(((((&)))))	275	279	36	40	-10.09	hypothetical protein MMAR 4403 MMAR	MMAR_4403
c5429724-5428325	((((.((((&)))).))))	668	676	67	75	-10.09	hypothetical protein MMAR 4413 MMAR	MMAR_4413
4994686-4996202	(((.(((.((((&))))))))))	190	201	68	77	-10.08	MCE family protein; Mce3C 1 MMAR	MMAR_4053
c5853419-5851642	((.(((((((&)))))))))	1290	1299	33	41	-10.08	methylmalonyl CoA mutase beta subunit; McmA2a MMAR	MMAR_4798
c6170062-6169095	((.((..(((((&)))))..))))	321	332	67	77	-10.08	hydrolase MMAR	MMAR_5090
646131-647227	(((((((.....((((((((((((&)))))))))))))))))))	441	464	27	45	-10.07	hypothetical protein MMAR 0548 MMAR	MMAR_0548
c1048929-1047785	(((((.(((&))))))))	561	569	67	74	-10.07	hypothetical protein MMAR 0858 MMAR	MMAR_0858
c2870398-2868435	(((((((&)))))))	620	626	70	76	-10.07	maltooligosyltrehalose trehalohydrolase; TreZ MMAR	MMAR_2377
1331375-1332912	((((((&))))))	33	38	33	38	-10.06	phosphomannomutase; MrsA MMAR	MMAR_1108
c1451763-1450964	((((((&))))))	592	597	68	73	-10.06	hypothetical protein MMAR 1197 MMAR	MMAR_1197
c1976526-1975724	(((((..(((((&))))))))))	14	25	69	78	-10.06	TetR family transcriptional regulator MMAR	MMAR_1637
1393970-1394814	(((((((&)))))))	-19	-13	34	40	-10.06	nitroreductase MMAR	MMAR_1160
4675206-4676575	((((.((((&))))))))	51	59	34	41	-10.06	transposase MMAR	MMAR_3786
c6402577-6401430	((((.((((((&)))))).))))	-154	-144	67	77	-10.06	osmoprotectant (glycine betaine/carnitine/choline/L proline) binding lipoprotein ProX MMAR	MMAR_5302
393607-394697	((.((((((&))))))))	546	554	70	77	-10.05	epoxide hydrolase EphF MMAR	MMAR_0342
1736526-1737805	(((((((&)))))))	535	541	67	73	-10.05	site specific integrase MMAR	MMAR_1433
2731002-2731984	((.((((((&))))))))	575	583	34	41	-10.05	ABC transporter ATP binding protein MMAR	MMAR_2268
c3381119-3379912	((.((((((&))))))))	465	473	33	40	-10.05	oxidoreductase MMAR	MMAR_2775
c3382893-3381716	((.((((((&))))))))	-177	-169	68	75	-10.05	secreted antigen 85 B FbpB MMAR	MMAR_2777
c3639595-3638835	((((((&))))))	535	540	33	38	-10.05	pyrazinamidase/nicotinamidase; PncA MMAR	MMAR_3016
c3649603-3646743	(((.....((((((((((((&)))))))))))).)))	2321	2340	1	16	-10.05	hypothetical protein MMAR 3024 MMAR	MMAR_3024
c833556-832208	((((((&))))))	-192	-187	68	73	-10.04	acyl CoA dehydrogenase MMAR	MMAR_0697
2985587-2986668	((((.((((&)))).))))	765	773	33	41	-10.04	acetylglutamate kinase ArgB MMAR	MMAR_2464
c5184820-5184093	(((.((((((&)))))))))	107	116	33	41	-10.04	hypothetical protein MMAR 4207 MMAR	MMAR_4207
5898754-5899748	((((((&))))))	85	90	68	73	-10.04	regulatory protein MMAR	MMAR_4842
c1574044-1572450	((((((&))))))	1201	1206	35	40	-10.03	hypothetical protein MMAR 1289 MMAR	MMAR_1289
c25020-24353	((((.(((.((&)))))))))	-45	-35	69	77	-10.03	hypothetical protein MMAR 0021 MMAR	MMAR_0021
c4160990-4159597	((((((&))))))	176	181	68	73	-10.03	PPE family protein MMAR	MMAR_3379
4233657-4235197	((.((((((&))))))))	423	431	33	40	-10.03	hypothetical protein MMAR 3431 MMAR	MMAR_3431
c4497178-4495008	((((.((((&))))))))	540	548	70	77	-10.03	DNA primase DnaG MMAR	MMAR_3650
c5522135-5521258	((((((&))))))	-185	-180	33	38	-10.03	hypothetical protein MMAR 4495 MMAR	MMAR_4495
c1497283-1492620	((((((&))))))	3670	3675	33	38	-10.02	metal cation transporting p type ATPase CtpH 1 MMAR	MMAR_1228
c1971964-1971471	(((((((((((&)))))))))))	-111	-101	31	41	-10.02	hypothetical protein MMAR 1632 MMAR	MMAR_1632
2100913-2101751	(((.((((&)))))))	343	350	71	77	-10.02	integral membrane protein MMAR	MMAR_1748
6386720-6387405	((.((((((&))))))))	-20	-12	34	41	-10.02	hypothetical protein MMAR 5291 MMAR	MMAR_5291
3095740-3097043	((.(((((.((&)).)))))))	1026	1036	68	77	-10.02	hypothetical protein MMAR 2543 MMAR	MMAR_2543
3308197-3309263	((.((((((&))))))))	812	820	67	74	-10.02	hydrolase MMAR	MMAR_2711
353256-354637	(((((.(((&))).)))))	365	373	33	41	-10.01	monooxygenase MMAR	MMAR_0308
c781753-780723	((((((...(((&)))))))))	538	549	33	41	-10.01	enoyl CoA hydratase; EchA8 1 MMAR	MMAR_0646
4676388-4676863	((((((((&))))))))	1	8	34	41	-10.01	hypothetical protein MMAR 3787 MMAR	MMAR_3787
c3519888-3517457	(((((...((..(((&)))..)))))))	899	913	67	78	-10.01	catalase peroxidase peroxynitritase T KatG MMAR	MMAR_2914
c4439782-4438728	(((((.(((..(((&)))))))))))	333	346	68	78	-10.01	hypothetical protein MMAR 3614 MMAR	MMAR_3614
5624667-5626093	((.((((((&))))))))	735	743	33	40	-10.01	divalent cation transport integral membrane protein MntH MMAR	MMAR_4584
c5698551-5696801	((((((&))))))	188	193	36	41	-10.01	hypothetical protein MMAR 4644 MMAR	MMAR_4644
c5727160-5725977	(((((.((.((((((.(((((&))))).)))))))))))))	547	567	63	81	-10.01	hypothetical protein MMAR 4673 MMAR	MMAR_4673
458620-459740	((((.((((&)))).))))	310	318	33	41	-10	hypothetical protein MMAR 0393 MMAR	MMAR_0393
c670595-668953	(((((.((&)).)))))	741	748	68	75	-10	carbohydrate kinase MMAR	MMAR_0570
1005964-1007585	(((((((&)))))))	242	248	69	75	-10	glutamyl tRNA reductase HemA MMAR	MMAR_0842
c2538613-2537943	(((((((&)))))))	441	447	34	40	-10	hypothetical protein MMAR 2105 MMAR	MMAR_2105
3565221-3566230	(((.(((&))).)))	-56	-50	35	41	-10	hypothetical protein MMAR 2952 MMAR	MMAR_2952
5026391-5028210	((((((&))))))	895	900	69	74	-10	adenylate cyclase MMAR	MMAR_4080
c5226787-5225169	((((((&))))))	1162	1167	69	74	-10	fatty acid CoA synthetase; FadD36 MMAR	MMAR_4243
c237973-236388	((((((((&).)))))))	402	409	33	41	-9.99	L serine dehydratase SdaA MMAR	MMAR_0207
c2062758-2061956	((((((&))))))	420	425	36	41	-9.99	hypothetical protein MMAR 1713 MMAR	MMAR_1713
2749046-2750655	((((.((((&))))))))	1167	1175	70	77	-9.99	invasion and intracellular persistence protein; IipA MMAR	MMAR_2284
3685534-3686843	((.(((.((((&)))).)))))	1052	1062	68	77	-9.99	cobalamin biosynthesis protein MMAR	MMAR_3044
c4984111-4983081	(((((((&)))))))	378	384	69	75	-9.99	ribonuclease RphA MMAR	MMAR_4042
4997342-4998687	((((((&))))))	335	340	33	38	-9.99	MCE family lipoprotein LprM MMAR	MMAR_4055
c5271184-5268285	(((((.(((((((&))))))))))))	889	901	31	42	-9.99	PE PGRS family protein MMAR	MMAR_4278
6223317-6225832	((((.((((&))))))))	1184	1192	33	40	-9.99	DEAD/DEAH box helicase MMAR	MMAR_5141
3569263-3569714	((((((.((&))))))))	-45	-37	67	74	-9.98	hypothetical protein MMAR 2955 MMAR	MMAR_2955
c2791737-2790902	((((..((((&)))).))))	-101	-92	33	41	-9.98	hypothetical protein MMAR 2322 MMAR	MMAR_2322
c5230216-5228550	(((.((((.(((((((.((((((&))))))))))))))))).)))	1391	1413	61	81	-9.98	NAD dependent aldehyde dehydrogenase; AldA 1 MMAR	MMAR_4246
c5636114-5635456	((((....(((((&)))))))))	443	455	70	78	-9.98	hypothetical protein MMAR 4597 MMAR	MMAR_4597
c5736419-5735779	((((((&))))))	-98	-93	33	38	-9.98	hypothetical protein MMAR 4682 MMAR	MMAR_4682
c141998-141538	((((.((((((&))))))))))	-85	-75	68	77	-9.97	hypothetical protein MMAR 0115 MMAR	MMAR_0115
1846050-1846750	(((((((&)))))))	-75	-69	33	39	-9.97	hypothetical protein MMAR 1529 MMAR	MMAR_1529
c2165283-2160509	((.((((((&))))))))	685	693	33	40	-9.97	phenolpthiocerol synthesis type I polyketide synthase PpsB MMAR	MMAR_1775
2415882-2416567	((.(((((&)))))))	300	307	34	40	-9.97	hypothetical protein MMAR 1995 MMAR	MMAR_1995
2948387-2951502	(((((.((((&)))).)))))	2526	2535	68	77	-9.97	excinuclease ABC (subunit A DNA binding ATPase) UvrA MMAR	MMAR_2443
c512631-510437	((((..(((((&)))))))))	734	744	33	41	-9.96	zinc metalloprotease MMAR	MMAR_0438
4232467-4233668	(((((.((.(((&))).)))))))	423	434	67	77	-9.96	hypothetical protein MMAR 3430 MMAR	MMAR_3430
c4450283-4449208	((.(((((((&)))))))))	174	183	33	41	-9.96	hypothetical protein MMAR 3623 MMAR	MMAR_3623
2864903-2866383	((((((((&).)))))))	955	962	33	41	-9.95	threonine dehydratase IlvA MMAR	MMAR_2374
3614454-3615127	(((.((((((&)))))))))	199	208	33	41	-9.95	acetyltransferase MMAR	MMAR_2988
4973131-4974494	((((.((((&))))))))	181	189	33	40	-9.95	acyl CoA dehydrogenase FadE MMAR	MMAR_4034
c6162720-6161837	((((..((((&))))..))))	474	483	68	77	-9.95	4 diphosphocytidyl 2C methyl D erythritol synthase IspD MMAR	MMAR_5082
c179818-178407	((((((&))))))	1074	1079	36	41	-9.94	acyl CoA dehydrogenase FadE25 2 MMAR	MMAR_0149
c924973-924057	((((((&))))))	387	392	36	41	-9.94	hypothetical protein MMAR 0769 MMAR	MMAR_0769
2328335-2330223	((.((.(((((((&))))))).))))	-57	-45	66	77	-9.94	hypothetical protein MMAR 1913 MMAR	MMAR_1913
2611904-2613462	((((.(((&))).))))	131	138	68	75	-9.94	hypothetical protein MMAR 2167 MMAR	MMAR_2167
c2748342-2745341	((((.((((&)))).))))	709	717	33	41	-9.94	aconitate hydratase Acn MMAR	MMAR_2282
c4975764-4974497	((((....(((((&)))))))))	82	94	69	77	-9.94	hypothetical protein MMAR 4035 MMAR	MMAR_4035
c60865-59916	((((((((&).)))))))	441	448	33	41	-9.93	glutamine ABC transporter; ATP binding protein MMAR	MMAR_0060
c1279131-1278005	(((((((&)))))))	198	204	33	39	-9.93	flavin dependent oxidoreductase MMAR	MMAR_1055
c451354-449637	(((..((((((&)))))).)))	-10	0	69	78	-9.93	PE family protein; PE4 MMAR	MMAR_0384
2557092-2558632	(((..(((((&))))))))	-17	-8	70	77	-9.93	protein export membrane protein SecF MMAR	MMAR_2121
c5047838-5046460	((.((((((&))))))))	353	361	33	40	-9.93	undecapaprenyl phosphate alpha N acetylglucosaminyltransferase Rfe MMAR	MMAR_4095
5899648-5900270	((.((((((&))))))))	386	394	33	40	-9.93	hypothetical protein MMAR 4843 MMAR	MMAR_4843
c2279538-2278946	(((((((((((((((&))))))))..)))))))	296	310	4	20	-9.92	hydrogenase expression/synthesis protein; HypA MMAR	MMAR_1872
4589287-4590326	((((.(((.(&).)))))))	141	150	69	77	-9.92	metal dependent hydrolase MMAR	MMAR_3727
c4732893-4731239	(((((((&)))))))	138	144	68	74	-9.92	trigger factor (TF) protein TIG MMAR	MMAR_3809
4998489-5000146	((((((&))))))	1216	1221	73	78	-9.92	MCE family protein Mce3F 1 MMAR	MMAR_4056
c5501256-5500232	((((((&))))))	-117	-112	36	41	-9.92	dimethyladenosine transferase KsgA MMAR	MMAR_4478
5503141-5504897	((((.(((.((&)).)))))))	-83	-73	68	77	-9.92	methionyl tRNA synthetase MetS MMAR	MMAR_4481
c5826064-5825049	((((.((((&)))).))))	799	807	67	75	-9.92	dehydrogenase/reductase MMAR	MMAR_4773
c1482693-1481672	(((((..((((&)))).)))))	657	667	68	77	-9.91	purine nucleoside phosphorylase DeoD MMAR	MMAR_1219
c1883967-1882994	((((((&))))))	-116	-111	68	73	-9.91	methyltransferase MMAR	MMAR_1565
c2088771-2087945	((((((&))))))	393	398	33	38	-9.91	hypothetical protein MMAR 1734 MMAR	MMAR_1734
c2447317-2445831	(((((((.((((((&))))))..)))))))	743	756	6	20	-9.91	arsenic transport integral membrane protein ArsB1 MMAR	MMAR_2029
2651616-2653057	((((((&))))))	33	38	34	39	-9.91	DNA/pantothenate metabolism flavoprotein; Dfp MMAR	MMAR_2204
3160414-3161909	(((.(((((&))))))))	-134	-126	33	40	-9.91	divalent cation transport integral membrane protein MMAR	MMAR_2593
c1255616-1253431	((((((((&))))))))	829	836	34	41	-9.9	PPE family protein MMAR	MMAR_1027
1627292-1628259	(((((((((&)))))))))	-16	-8	65	73	-9.9	alternative RNA polymerase sigma E factor (sigma 24) SigH (RpoE) MMAR	MMAR_1334
2964201-2965183	(((((.((.((&)).)))))))	713	723	68	77	-9.9	transmembrane protein MMAR	MMAR_2455
c5919357-5918051	(((((.(((((((&))))))))))))	-90	-78	31	42	-9.9	phosphate binding protein 3 precursor; PhoS3 MMAR	MMAR_4863
38871-39478	((.(((((((&)))))))))	-168	-159	67	75	-9.89	DNA binding protein MMAR	MMAR_0036
68774-71046	(((((((&)))))))	446	452	69	75	-9.89	bifunctional penicillin binding protein 1A/1B PonA1 MMAR	MMAR_0069
223578-224923	((((...(((((&)))))..))))	1010	1021	67	77	-9.89	PPE family protein; PPE51 2 MMAR	MMAR_0191
c2839688-2838244	(((((.((.(((&))).)))))))	-199	-188	32	42	-9.89	UDP glycosyltransferase MMAR	MMAR_2353
2862217-2864291	((((.(((.(((&))).))).))))	604	615	67	78	-9.89	acyltransferase; PlsB1 MMAR	MMAR_2371
3909816-3910744	((((((&))))))	165	170	69	74	-9.89	lipoprotein LppM MMAR	MMAR_3206
4906550-4907571	(((((..((((&)))))))))	-142	-132	33	41	-9.89	FadR family transcriptional regulator MMAR	MMAR_3975
5720589-5723047	((((((((((..((((((((&))))))))))))))))))	1298	1317	29	46	-9.89	hypothetical protein MMAR 4670 MMAR	MMAR_4670
c6242706-6241808	(((((((&)))))))	211	217	33	39	-9.89	hypothetical protein MMAR 5156 MMAR	MMAR_5156
c894662-889849	((((((((((((((&))))))).)))))))	1364	1377	6	20	-9.88	metal cation transporting p type ATPase CtpH MMAR	MMAR_0740
3220871-3221433	(((((((&)))))))	-16	-10	34	40	-9.88	hypothetical protein MMAR 2644 MMAR	MMAR_2644
c3917745-3916508	(((((((&)))))))	909	915	72	78	-9.88	polyprenyl synthetase IdsB 2 MMAR	MMAR_3212
c5007411-5006624	(((((((&)))))))	368	374	72	78	-9.88	hypothetical protein MMAR 4066 MMAR	MMAR_4066
c5589749-5587543	((((((((.((((&))))))))))))	465	477	32	43	-9.88	PPE family protein MMAR	MMAR_4554
3103-4460	((((((&))))))	146	151	33	38	-9.87	DNA replication and repair protein RecF MMAR	MMAR_0003
211246-212558	((((.((((&)))).))))	855	863	33	41	-9.87	MCE family protein Mce6D MMAR	MMAR_0180
2357577-2358646	((((.(.((((&))))).))))	96	106	69	78	-9.87	hypothetical protein MMAR 1943 MMAR	MMAR_1943
c4789405-4788459	((((((&))))))	70	75	70	75	-9.87	succinyl CoA 3 ketoacid coenzyme A transferase (alpha subunit) ScoA MMAR	MMAR_3851
4890138-4891480	(((.((((((&)))))))))	418	427	33	41	-9.87	ring hydroxylating dioxygenase; large terminal subunit MMAR	MMAR_3964
6206941-6207629	(((.(((((&))))))))	418	426	33	40	-9.87	inorganic pyrophosphatase Ppa MMAR	MMAR_5128
c3921165-3919853	((((((&))))))	139	144	33	38	-9.86	phosphomevalonate kinase MMAR	MMAR_3215
5430637-5431349	(((((..(((&)))..)))))	165	174	67	76	-9.86	hypothetical protein MMAR 4415 MMAR	MMAR_4415
5546123-5547105	(((((.(((&))).)))))	744	752	33	41	-9.86	hypothetical protein MMAR 4517 MMAR	MMAR_4517
5623853-5624787	((..((((((&))))))))	431	440	33	40	-9.86	hypothetical protein MMAR 4583 MMAR	MMAR_4583
5628888-5630521	(((((((&)))))))	738	744	68	74	-9.86	hypothetical protein MMAR 4589 MMAR	MMAR_4589
c6020403-6018713	((((...((((((&))))))))))	623	635	69	78	-9.86	hypothetical protein MMAR 4955 MMAR	MMAR_4955
3600232-3601874	(((..((((&))))..)))	-119	-111	33	41	-9.85	hypothetical protein MMAR 2976 MMAR	MMAR_2976
c3703672-3702636	((((...(((((&)))))))))	89	100	33	41	-9.85	hypothetical protein MMAR 3060 MMAR	MMAR_3060
5531109-5533300	((((((&))))))	385	390	36	41	-9.85	glycosyltransferase MMAR	MMAR_4505
c1197100-1195500	((((((&))))))	926	931	35	40	-9.84	amidase; AmiD MMAR	MMAR_0984
1229334-1230307	((((((((...((((..(((&)))..)))).))))))))	315	334	64	81	-9.84	enoyl CoA hydratase; EchA5 MMAR	MMAR_1004
c4855001-4854529	(((..((((.(((&)))))))..)))	-20	-8	67	78	-9.84	hypothetical protein MMAR 3925 MMAR	MMAR_3925
2784400-2785247	(((((.(((&))))))))	-70	-62	33	40	-9.84	transcriptional regulator MMAR	MMAR_2316
c3235213-3234414	((((((.((&))))))))	442	450	68	75	-9.84	transcriptional regulatory protein MMAR	MMAR_2655
3327248-3328092	(((((.(((&))))))))	167	175	33	40	-9.84	urease accessory protein UreD MMAR	MMAR_2727
c4231488-4230917	(((....((((((((((&)))))))))).)))	292	308	3	16	-9.84	hypothetical protein MMAR 3428 MMAR	MMAR_3428
4740230-4743009	((((((&))))))	-161	-156	36	41	-9.84	aminopeptidase N PepN MMAR	MMAR_3817
6359849-6361143	((((((&))))))	391	396	73	78	-9.84	hypothetical protein MMAR 5269 MMAR	MMAR_5269
1682999-1683933	((.((((((&))))))))	158	166	70	77	-9.83	hypothetical protein MMAR 1384 MMAR	MMAR_1384
2365272-2366275	((((.(((((&)))))))))	375	384	70	78	-9.83	PE family protein MMAR	MMAR_1949
c2549758-2547426	((((((((.((.((((((&)))))))).))))).)))	1207	1224	64	81	-9.83	PE PGRS family protein MMAR	MMAR_2116
2713152-2714326	(((((.(.((&)).).)))))	809	818	68	77	-9.83	cytochrome C oxidase assembly factor CtaB MMAR	MMAR_2255
c2799750-2798468	(((((&)))))	810	814	37	41	-9.83	3 dehydroquinate synthase AroB 2 MMAR	MMAR_2329
c6229069-6228267	(((((&)))))	-175	-171	37	41	-9.83	hypothetical protein MMAR 5145 MMAR	MMAR_5145
91434-92122	(((((((&)))))))	141	147	68	74	-9.82	hypothetical protein MMAR 0089 MMAR	MMAR_0089
164372-165291	((((((&))))))	228	233	34	39	-9.82	hypothetical protein MMAR 0135 MMAR	MMAR_0135
c171640-170574	(((((((&)))))))	602	608	67	73	-9.82	hypothetical protein MMAR 0140 MMAR	MMAR_0140
c3855663-3855233	(((((.(((&))))))))	-14	-6	67	74	-9.82	protein MbtH MMAR	MMAR_3173
2367358-2370791	((((.((((&))))))))	-102	-94	71	78	-9.81	bifunctional protein acetyl /propionyl coenzyme A carboxylase alpha chain AccA3 1 MMAR	MMAR_1951
5773913-5774580	((((((((&))))))))	-11	-4	66	73	-9.81	hypothetical protein MMAR 4723 MMAR	MMAR_4723
c4211596-4210872	(((((.(((&))).)))))	313	321	68	76	-9.81	hypothetical protein MMAR 3412 MMAR	MMAR_3412
c4304159-4302667	((((.(((&)))))))	1021	1028	71	77	-9.81	coenzyme F420 reducing hydrogenase; alpha subunit MMAR	MMAR_3497
5236029-5237827	(((((.((((&)))))))))	1160	1169	69	77	-9.81	hypothetical protein MMAR 4254 MMAR	MMAR_4254
5493562-5494337	((((((&))))))	37	42	36	41	-9.81	peptidyl tRNA hydrolase Pth MMAR	MMAR_4473
c6053496-6052094	(((((..((((((((&)))))))))))))	-141	-127	31	43	-9.81	MCE family protein Mce4A MMAR	MMAR_4987
c711379-709749	(((((.((((&)))))))))	244	253	69	77	-9.8	PE PGRS family protein MMAR	MMAR_0608
777980-780726	((((((((((.((((&))))))))))))))	722	736	7	20	-9.8	endopeptidase ATP binding protein (chain B) ClpB MMAR	MMAR_0645
c1416557-1413736	((((((((&).)))))))	1601	1608	33	41	-9.8	transmembrane ATP binding protein ABC transporter MMAR	MMAR_1174
c1801234-1800585	(((((...((((&))))..)))))	259	270	67	77	-9.8	two component system response regulator MMAR	MMAR_1486
c946570-945132	(((((((&)))))))	-11	-5	67	73	-9.8	PPE family protein MMAR	MMAR_0787
c2804316-2803160	((.((.((((&)))).))))	903	912	33	41	-9.8	glycosyltransferase; WcaA MMAR	MMAR_2333
c2841125-2839552	(((..((((&))))..)))	107	115	33	41	-9.8	hypothetical protein MMAR 2354 MMAR	MMAR_2354
2880994-2881874	((((((&))))))	286	291	33	38	-9.8	dethiobiotin synthetase BioD MMAR	MMAR_2385
c3322630-3321480	((((((&))))))	506	511	73	78	-9.8	hypothetical protein MMAR 2719 MMAR	MMAR_2719
4216239-4218106	((.((((((&)))))).))	-175	-167	33	41	-9.8	ferredoxin dependent nitrite/sulphite reductase NirA MMAR	MMAR_3416
5965157-5965977	((((((&))))))	174	179	33	38	-9.8	transmembrane protein MMAR	MMAR_4910
c6112465-6111360	((((.(((&)))))))	115	122	71	77	-9.8	short chain type dehydrogenase/reductase MMAR	MMAR_5036
c1233883-1233255	(((.(((((&))))).)))	-108	-100	70	78	-9.79	transmembrane proteinm; MmpS5 MMAR	MMAR_1006
2305219-2306462	(((.(((((.((&))))))).)))	-137	-126	67	77	-9.79	N utilization substance protein a NusA MMAR	MMAR_1892
c2435404-2434725	((((((&))))))	-60	-55	33	38	-9.79	hypothetical protein MMAR 2016 MMAR	MMAR_2016
4192505-4194105	(((((.((((&)))))))))	563	572	33	41	-9.79	hypothetical protein MMAR 3403 MMAR	MMAR_3403
4400465-4400949	((((((((&))))))))	-95	-88	34	41	-9.79	EsaT 6 like protein EsxN 6 MMAR	MMAR_3580
c4588355-4586239	((((((...(((&)))..))))))	1389	1400	67	77	-9.79	GTP binding protein LepA MMAR	MMAR_3724
5139650-5141337	(((((((&)))))))	453	459	33	39	-9.79	anchored membrane serine/threonine protein kinase PknF MMAR	MMAR_4174
76976-77604	(((..((((..(((&)))))))..)))	400	413	67	78	-9.78	hypothetical protein MMAR 0077 MMAR	MMAR_0077
c308484-306011	(((((&)))))	1529	1533	37	41	-9.78	cation transporter p type ATPase B CtpB MMAR	MMAR_0269
c4972669-4971246	(((((((&)))))))	-14	-8	67	73	-9.78	beta ketoacyl CoA thiolase MMAR	MMAR_4032
2499713-2500647	((.((((((&))))))))	185	193	70	77	-9.78	hypothetical protein MMAR 2074 MMAR	MMAR_2074
4165783-4167638	((((((&))))))	-130	-125	67	72	-9.78	hydroxylase MMAR	MMAR_3384
c4338943-4338315	((((.(((&)))))))	-91	-84	35	41	-9.78	hypothetical protein MMAR 3530 MMAR	MMAR_3530
6193388-6194556	((((((.((&)).))))))	194	202	33	41	-9.78	epoxide hydrolase EphA MMAR	MMAR_5114
1354764-1355446	((((.(((((&))))).))))	299	308	69	78	-9.78	hypothetical protein MMAR 5550 MMAR	MMAR_5550
c14876-14251	((.(((((&))))).))	-118	-111	33	40	-9.77	hypothetical protein MMAR 0012 MMAR	MMAR_0012
c584204-582580	((((((&))))))	-137	-132	69	74	-9.77	hypothetical protein MMAR 0493 MMAR	MMAR_0493
c1119763-1117179	(((((((&)))))))	1736	1742	35	41	-9.77	ABC type transporter MMAR	MMAR_0921
c3737099-3736030	((((((&))))))	133	138	34	39	-9.77	proteasome (beta subunit) PrcB MMAR	MMAR_3085
c4314038-4312975	((((((&))))))	660	665	36	41	-9.77	hypothetical protein MMAR 3506 MMAR	MMAR_3506
c4783149-4782443	((.((((((&))))))))	243	251	33	40	-9.77	hypothetical protein MMAR 3846 MMAR	MMAR_3846
5107525-5109647	(((((((&)))))))	967	973	35	41	-9.77	transmembrane ATP binding protein ABC transporter MMAR	MMAR_4148
6578946-6580402	((((((&))))))	49	54	33	38	-9.77	hypothetical protein MMAR 5439 MMAR	MMAR_5439
645510-646003	(((..(((((.((&)))))))..)))	-71	-59	67	78	-9.76	EsaT 6 like protein EsxG MMAR	MMAR_0546
1235384-1236231	(((((.(((&))))))))	602	610	67	74	-9.76	TetR family transcriptional regulator MMAR	MMAR_1010
5121093-5121820	((((((&))))))	-9	-4	67	72	-9.76	dehydratase MMAR	MMAR_4159
c4259500-4258755	(((.(((((&).)))))))	530	538	33	41	-9.76	putative regulatory protein MMAR	MMAR_3454
6374250-6375223	((((((.((&)).))))))	413	421	33	41	-9.76	short chain dehydrogenase MMAR	MMAR_5281
6585221-6587661	((((((((((((&))))))))))))	1721	1732	1	12	-9.76	hypothetical protein MMAR 5445 MMAR	MMAR_5445
835448-836754	(((((((&)))))))	523	529	67	73	-9.75	oxidoreductase MMAR	MMAR_0701
c1753145-1751533	(((((((&)))))))	244	250	33	39	-9.75	hypothetical protein MMAR 1443 MMAR	MMAR_1443
c5397911-5396908	(((((((&)))))))	648	654	69	75	-9.75	proline rich antigen; Pra MMAR	MMAR_4389
c6260803-6260343	(((.(((((&))))).)))	155	163	70	78	-9.75	hypothetical protein MMAR 5177 MMAR	MMAR_5177
c2275122-2273948	((((((.((&))))))))	-11	-3	67	74	-9.74	hypothetical protein MMAR 1868 MMAR	MMAR_1868
3267716-3269748	(.(((((((&))))))).)	585	593	33	41	-9.74	hypothetical protein MMAR 2680 MMAR	MMAR_2680
c6631906-6630723	((((((.(((((.(.((((((((&)))))))).)))))).))))))	347	369	62	83	-9.74	chromosome partitioning protein ParB MMAR	MMAR_5481
c6233943-6233429	(((..(((((((&))))))).)))	257	268	67	77	-9.74	hypothetical protein MMAR 5556 MMAR	MMAR_5556
480671-482478	((((((&))))))	-33	-28	68	73	-9.73	MCE family protein Mce1D MMAR	MMAR_0415
5954017-5955284	((((((&))))))	175	180	68	73	-9.73	PPE family protein MMAR	MMAR_4899
2741828-2742837	((.((((((&))))))))	342	350	70	77	-9.72	enoyl CoA hydratase; EchA12 MMAR	MMAR_2278
3199628-3200625	(((((((&)))))))	221	227	69	75	-9.72	short chain dehydrogenase MMAR	MMAR_2623
c3352861-3352215	((((((&))))))	301	306	33	38	-9.72	hypothetical protein MMAR 2748 MMAR	MMAR_2748
3424932-3426295	(((((((&)))))))	504	510	70	76	-9.72	monooxygenase MMAR	MMAR_2824
c3975050-3974086	((.((((((&))))))))	-107	-99	70	77	-9.72	integral membrane protein ABC transporter MMAR	MMAR_3262
4207027-4209632	((((.((((&))))))))	1119	1127	33	40	-9.72	pyruvate dikinase MMAR	MMAR_3410
c5825249-5824060	(..((((.((.((((((&)))).)).)).))))..)	48	64	63	80	-9.72	hypothetical protein MMAR 4772 MMAR	MMAR_4772
256727-257532	((((((&))))))	250	255	36	41	-9.71	transcriptional regulatory protein MMAR	MMAR_0224
884134-885104	((((((.(((&)))))))))	331	340	33	41	-9.71	putative regulatory protein MMAR	MMAR_0736
c1787087-1786588	(((((.(((&))).)))))	57	65	33	41	-9.71	NADH dehydrogenase I (chain K) NuoK (NADH ubiquinone oxidoreductase chain K) MMAR	MMAR_1473
2126321-2127210	((((((.(((.((((((((&))))))))))))))).))	128	146	3	20	-9.71	lipoprotein LppX MMAR	MMAR_1763
2222702-2223816	(((.(((.(((((&))))).))))))	-151	-139	67	78	-9.71	integral membrane phosphatidate cytidylyltransferase CdsA MMAR	MMAR_1828
2962228-2963369	(((((((&)))))))	801	807	33	39	-9.71	PE family protein MMAR	MMAR_2453
c4148245-4147419	(((.(.((((.(((&)))))))))))	145	158	67	77	-9.71	hypothetical protein MMAR 3363 MMAR	MMAR_3363
c4751948-4750213	(((.(((((&))))))))	1253	1261	71	78	-9.71	drug transport integral membrane protein MMAR	MMAR_3825
c4797860-4796053	(((.((((((&)))))))))	845	854	70	78	-9.71	hypothetical protein MMAR 3858 MMAR	MMAR_3858
c4817787-4816364	(((((((&)))))))	-82	-76	68	74	-9.71	hypothetical protein MMAR 3879 MMAR	MMAR_3879
c5738383-5737998	((((.((((&)))).))))	76	84	33	41	-9.71	hypothetical protein MMAR 4684 MMAR	MMAR_4684
630197-630978	((((((&))))))	247	252	36	41	-9.7	hypothetical protein MMAR 0534 MMAR	MMAR_0534
1435544-1436970	(((.(((((&))))))))	533	541	34	41	-9.7	isocitrate dehydrogenase MMAR	MMAR_1186
c1539488-1538644	((((((((&))))))))	-169	-162	34	41	-9.7	hypothetical protein MMAR 1259 MMAR	MMAR_1259
c2509873-2509170	((((((.(.(((&))).)))))))	-6	5	67	77	-9.7	hypothetical protein MMAR 2085 MMAR	MMAR_2085
c2572822-2572281	(((((..((((((((&)))))))))))))	-81	-67	31	43	-9.7	hypothetical protein MMAR 2132 MMAR	MMAR_2132
3282458-3283566	((((((&))))))	641	646	36	41	-9.7	membrane bound C 5 sterol desaturase Erg3 MMAR	MMAR_2691
3348208-3349892	((((((&))))))	313	318	33	38	-9.7	hypothetical protein MMAR 2746 MMAR	MMAR_2746
3669249-3671083	(((.(.((((((((((.(((((((&)))).))).))))))))))..).)))	402	425	20	45	-9.7	hypothetical protein MMAR 3033 MMAR	MMAR_3033
4813005-4814056	((((.(.(((.(((((((...((((((&))))))))))))))))).))))	647	673	62	83	-9.7	PE PGRS family protein MMAR	MMAR_3875
c5706629-5705590	((((.((((&)))).))))	337	345	33	41	-9.7	rRNA methyltransferase MMAR	MMAR_4651
5766896-5768460	(((((.((((&)))))))))	1178	1187	33	41	-9.7	cytochrome P450 188A3 Cyp188A3 MMAR	MMAR_4717
c6461164-6459738	(.(((((((.(((((((((((&))))))))))).))))))))	541	561	21	40	-9.7	hypothetical protein MMAR 5347 MMAR	MMAR_5347
443707-445331	(((.(((((&))))))))	572	580	34	41	-9.69	NAD(P) transhydrogenase (subunit beta) PntB MMAR	MMAR_0379
482275-483701	(((...((((((&)))))))))	194	205	33	41	-9.69	MCE family lipoprotein LprK MMAR	MMAR_0416
c1949465-1949017	((((((&))))))	-39	-34	73	78	-9.69	hypothetical protein MMAR 1610 MMAR	MMAR_1610
5471899-5473271	(((.((((((&)))))))))	740	749	33	41	-9.69	PPE family protein; PPE15 MMAR	MMAR_4452
c5943445-5942631	(((.(((((.((&)).))))))))	533	544	68	78	-9.69	hypothetical protein MMAR 4887 MMAR	MMAR_4887
1288975-1290533	((((((&))))))	1177	1182	73	78	-9.68	D xylulose kinase (xylulokinase); XylB MMAR	MMAR_1066
[truncated: 3,425 more rows]

## Sheet: Table S4 Strains
Trivial name in the manuscript	Bacterium	Stock name	Genotype	Source/reference
Wild-type	Mycobacterium marinum M	QGS-000	Mycobacterium marinum M strain (ATCC BAA-535)	Provided by Dr.Lalita Ramakrishnan
ΔB11	Mycobacterium marinum M	QGS-123	Mycobacterium marinum with B11 (36-91 nt) deletion and replaced with kanamycin resistance cassette ,comfiemd by PCR of QGO-029/-030	This work
	E.coli DH5α		F-,φ80,lacZ△M15,△ (lacZYA-argF) U169, endA1, recA1hsdR17(rk-,mk+), supE44,λ-, thi-1, gyrA96, relA1, phoA	TIANGEN Biotech

## Sheet: Table S5 Plasmids
Trivial name in the manuscript	Expressed Frangment	Origin and Marker
pBR27-wassabi		Getamycin	plasmid to creat B11 deletion.
pSMT3		oriE, Hygromycin R	High-copy shuttle vector for mycobacteria gene expression
pSMT3-Empty Vector	Mock	oriE, Hygromycin R	pSMT3 was amplified with oligos Phsp60-A and Phsp60-B, digested with HindIII and self ligated.
pSMT3-Pb11-B11	B11 under control of its native ptomoter	oriE, Hygromycin R	pSMT3 was digested with Xbal1 and HindIII, ligated with PCR product of OGO-021/022 with HindIII digestion
pSMT3-Pb11-B11*(L2 C-U)	B11 with loop2 mutation (C replaced with U ) under control of its native ptomoter	oriE, Hygromycin R	pSMT3 was digested with Xbal1 and HindIII, ligated with PCR product of OGO-2886/022 with HindIII digestion
pSMT3-Pb11-B11*(L3C-U)	B11 with loop3 mutation (C replaced with U ) under control of its native ptomoter	oriE, Hygromycin R	pSMT3 was digested with Xbal1 and HindIII, ligated with PCR product of OGO-2887/022 with HindIII digestion
pSMT3-Pb11-B11*(L2 & L3 C-U)	B11 with loop2 and loop 3 mutation (C replaced with U ) under control of its native ptomoter	oriE, Hygromycin R	pSMT3 was digested with Xbal1 and HindIII, ligated with PCR product of OGO-2888/022 with HindIII digestion
pSMT3-Phsp60-B11	B11 under control of Hsp60 ptomoter	oriE, Hygromycin R	pSMT3 was amplified with oligos Phsp60-A and Phsp60-B, digested with HindIII and ligated with PCR product of OGO-020/021 with HindIII digestion
pSMT3-Phsp60-MS2-B11	MS2-B11 fused RNA under control of Hsp60 ptomoter	oriE, Hygromycin R	pSMT3 was amplified with oligos Phsp60-A and Phsp60-B, digested with HindIII and ligated with PCR product of OGO-2765/021 with HindIII digestion
pSMT3-Phsp60-B11 & Ppks5-5'UTRpks5-luxAB	B11 under control of Hsp60 ptomoter & luxAB fused with pks5 promoter and 5' UTR plus 25aa	Hygromycin R	Fusion PCR was first carried out with PCR product of QGO-3076/3077 (pks5 promoter and 5' UTR plus 25aa) and QGO-3078/3079(luxAB start from 2nd AA), fused PCR product (Ppks5-5’UTRpks5-25aa-luxAB) was digested with Xbal1 and HindIII and then ligated to pSMT3 with same digestion. The resulted plsmids was then digest with Xbal1 and ligated with PCR product of pHsp60-Xbal1/ QGO-1299 (plasmid pSMT3-Phs…
pSMT3-Phsp60-B11 & Ppks5_1-5'UTRpks5_1-luxAB	B11 under control of Hsp60 ptomoter & luxAB fused with pks5_1 promoter and 5' UTR plus 25aa	oriE, Hygromycin R	Fusion PCR was first carried out with PCR product of QGO-3073/3074 (pks5_1 promoter and 5' UTR plus 25aa) and QGO-3075/3079(luxAB start from 2nd AA), fused PCR product (Ppks5_1-5’UTRpks5_1-25aa-luxAB) was digested with Xbal1 and HindIII and then ligated to pSMT3 with same digestion. The resulted plsmids was then digest with Xbal1 and ligated with PCR product of pHsp60-Xbal1/ QGO-1299 (plasmid pSM…
pSMT3-Phsp60-B11 & Ppks5_1-5'UTRpks5-luxAB	B11 under control of Hsp60 ptomoter & luxAB fused with pks5_1 promoter and pks5 5' UTR plus 25aa	oriE, Hygromycin R	Fusion PCR was first carried out with PCR product of QGO-3073/3081 (pks5_1 promoter) and QGO-3080/3079(pks5 5’UTR + 25 aa + luxAB start from 2nd AA), fused PCR product (Ppks5_1-5’UTRpks5-25aa-luxAB) was digested with Xbal1 and HindIII and then ligated to pSMT3 with same digestion. The resulted plsmids was then digest with Xbal1 and ligated with PCR product of pHsp60-Xbal1/ QGO-1299 (plasmid pSMT3…
pJR962	Sth1 dCas9 TetR and KanR L5 Int attP for M. smegmatis	oriE, Kanamycin R	Kindly provided by Prof.Sarah Fortune from Harvard University
pJR962-rne	Sth1 dCas9 TetR and KanR L5 Int attP for M. smegmatis and sgRNA for rne knock down	oriE, Kanamycin R	pJR962 was digested with BsmBI and ligated with DNA anneling product of QGO-3436/3437

## Sheet: Table S6-Oligos
Oligo ID	Sequence	Description
Phsp60-A	ACGTTATTCTTAGCACTCGC	pSMT3 cloning starts with –1 upstream into promoter region, 5'phosphate
Phsp60-B	GCTGCAGGAATTCGATATCA	pSMT3 cloning: sense primer covering HindIII
phsp60-Xbal1	GCTCTAGAGGTGACCACAACGA	Sense to amplify Hsp60 promoter from pSMT3 , with Xbal1 site.
QGO-020	TACTCGGCCACGAGCCGA	Sense to amplify M.marinum B11, from +1 site.
QGO-021	CCCAAGCTTGGAGTGACGGAGGCGAAAAT	Antisense to amplify M.marinum B11, plus ~30 nts form 3' end .
QGO-022	GCTCTAGAcgcgacggcgattgacaatg	Sense to amplify M.marinum B11, from ~ -120 site with promoter,with Xbal1site
QGO-029	ACCACCAGCACTTCGAGAAT	Sense to confirm M.marinum B11 deletion
QGO-030	CGACGGCGATTGACAATGAA	Antisense to confirm M.marinum B11 deletion
QGO-037	GACTAGTCATTGATCGCGGCAAGCAC	For M.marinum B11 K.O. Sense to amplify downstream ~1kb of M.M B11 , with Spe1 site .
QGO-038	GCTCTAGACCCTTTTGTGGGGTAAAA	For M.marinum B11 K.O. Antisense to amplify downstream ~1kb of M.M B11 , with Xbal1 site .
QGO-040	CGGGATCCGTCGGACTGATGCACCCT	For M.marinum B11 K.O. Antisense to amplify upstream ~1kb of M.M B11 , with BamH1 site .
QGO-041	GCTCTAGAAACAAAGCGACGTTGTGT	For M.marinum B11 K.O. Sense to amplify Kanamycin resistense gene of pMV306 ,with Xbal1 site.
QGO-042	CGGGATCCGTGAAGAAGGTGTTGCTG	For M.marinum B11 K.O. AntiSense to amplify Kanamycin resistense gene of pMV306 ,with BamH1 site.
QGO-048	CGGGATCCTTGCTCGAGAGGTAGCTG	For M.marinum B11 K.O. Sense to amplify upstream ~1kb of M.M B11 , with BamH1 site .
QGO-1299	GCTCTAGAGGAGTGACGGAGGCGAAAAT	Antisen to amplify B11 downstream ,same as QGO-21 with Xbal1 site
QGO-1848	ATGGCCGCCTATAACGTCAG	Sense oligo for M.m MMAR_3700 qPCR
QGO-1849	TTGGTCTTGACGAAGGTCGG	Antiense oligo for M.m MMAR_3700qPCR
QGO-1850	CGCATTAGGCGCACTTCC	Sense oligo for M.m MMAR_1863 qPCR
QGO-1851	CCTTGAAGAACCACGCGAGA	Antiense oligo for M.m MMAR_1863 qPCR
QGO-1854	AAGAGATCCGCAGCGAGAAG	Sense oligo for M.m MMAR_4219 qPCR
QGO-1855	TGCGTATGACTCGACTTGGG	Antiense oligo for M.m MMAT_4219 qPCR
QGO-211	GTTTTTTTTAATACGACTCACTATAGGTACTCGGCCACGAGCCGA	Sense to amplify M.marinum B11 from +1 site , with T7 IVT promoter.
QGO-212	AAAAGGGACGACCCCCGCCA	Antise to amplify M.marinum B11
QGO-2121	TCTTGGAGAAGGTTTCCCGC	Sense oligo for MM 23S RNA qPCR
QGO-2122	CGGACGAACCTCTGGTACAC	Antisense oligo for MM 23S RNA qPCR
QGO-2125	CTTCCGGTACGGCTACCTTG	Sense oligo for MM 16S RNA qPCR
QGO-2126	AAGTCGGTAACACCCGAAGC	Antisense oligo for MM 16S RNA qPCR
QGO-2129	TTCGGCGGTGTCCTACTTTT	Sense oligo for MM 5S qPCR
QGO-2130	CCACAGCGACAGGGAAACG	Antisense oligo for MM 5S qPCR
QGO-2765	GGTCGTACACCATCAGGGTACGTTTTTCAGACACCATCAGGGTCTGTTTACTCGGCCACGAGCCGA	Sence to creat MS2-B11 fusion PCR product
QGO-2854	GACTCCGGTCGACGAATACC	Sense oligo for M.m MMAR_2309 qPCR
QGO-2855	CTTCGCAGGATCAGGGTCTG	Antiense oligo for M.m MMAR_2309 qPCR
QGO-2856	GTTACCCGCGAGGATTTTGC	Sense oligo for M.m MMAR_4171 qPCR
QGO-2857	TATTTCCAGGTTCCCACCGC	Antiense oligo for M.m MMAR_4171 qPCR
QGO-2886	CCCAAGCTTGGAGTGACGGAGGCGAAAATTTTTTACCCCACAAAAGGGACGACCCCCGCCAGGGGGGGAGGAGGCGGAGGTCGTCGTGCTTCAGCCCCAAAAAATCGGACTGAT	Antisene to amplify B11 with loop 2 mutation, with HindIII site.
QGO-2887	CCCAAGCTTGGAGTGACGGAGGCGAAAATTTTTTACCCCACAAAAGGGACGACCCCCGCCAAAAAAAAAGGAGGCGGAGGT	Antisene to amplify B11 with loop 3 mutation,with HindIII site.
QGO-2888	CCCAAGCTTGGAGTGACGGAGGCGAAAATTTTTTACCCCACAAAAGGGACGACCCCCGCCAAAAAAAAAGGAGGCGGAGGTCGTCGTGCTTCAGCCCCAAAAAATCGGACTGAT	Antisene to amplify B11 with loop 2&3 mutation,with HindIII site.
QGO-2891	ACCGAATCAAGACGAGCCAG	Sense oligo for M.m MMAR_2325 qPCR
QGO-2892	GTGCCATCGATCAGCGTTTC	Antiense oligo for M.m MMAR_2325 qPCR
QGO-2893	GACCCTTGGGAACATCTGGG	Sense oligo for M.m MMAR_2327 qPCR
QGO-2894	GTGCAACCACTTACCGAGGA	Antiense oligo for M.m MMAR_2327 qPCR
QGO-2895	CGGCCGAATCAAACGGATAC	Sense oligo for M.m MMAR_2334 qPCR
QGO-2896	TGTGACCGGTGGAACTTCAG	Antiense oligo for M.m MMAR_2334 qPCR
QGO-2897	CAAGTTCATGCGCTTCCTCG	Sense oligo for M.m MMAR_2335 qPCR
QGO-2898	GCCGACGATCCTGAAGTCAA	Antiense oligo for M.m MMAR_2335 qPCR
QGO-2899	ACATCGCTCGTCGTGACATC	Sense oligo for M.m MMAR_2338 qPCR
QGO-2900	GACCTGGAACTTTGAGCCGA	Antiense oligo for M.m MMAR_2338 qPCR
QGO-2901	ATCTTGCCGGAGACAACGAG	Sense oligo for M.m MMAR_2339 qPCR
QGO-2902	TCACCACAACCGAGTTCGAG	Antiense oligo for M.m MMAR_2339 qPCR
QGO-2903	GATCTGGATTCTCGCAGGGG	Sense oligo for M.m MMAR_2341 qPCR
QGO-2904	GTGGAACCCGAGGTGTACTG	Antiense oligo for M.m MMAR_2341 qPCR
QGO-2905	TCAACTCCCATCTTCGTCGC	Sense oligo for M.m MMAR_2343 qPCR
QGO-2906	CGATCGGCGTTAGCTCGATA	Antiense oligo for M.m MMAR_2343 qPCR
QGO-2907	TCCTTTCCCTCCAACATGGC	Sense oligo for M.m MMAR_2344 qPCR
QGO-2908	CAAGGCGTAATCGCTTGTGG	Antiense oligo for M.m MMAR_2344 qPCR
QGO-2951	GCTATGGCGAACTCCCATGT	Sense oligo for M.m MMAR_2355 qPCR
QGO-2952	TCTTTCTCGAGCCGGTTCAC	Antiense oligo for M.m MMAR_2355 qPCR
QGO-2953	GGTCCACTTCGAGTTGCTGT	Sense oligo for M.m MMAR_2331qPCR
QGO-2954	ATTGAGGACCTTCCAGCGTG	Antiense oligo for M.m MMAR_2331 qPCR
QGO-2955	CGGGGTGAAATGGGGATTGA	Sense oligo for M.m MMAR_2329 qPCR
QGO-2956	GTTTGAGCGTGTCGACCAAC	Antiense oligo for M.m MMAR_2329 qPCR
QGO-2957	CAGTGGGATCGGTGAAGTCC	Sense oligo for M.m MMAR_2340 qPCR
QGO-2958	AGTTGGTCGTCGTCTTCCAC	Antiense oligo for M.m MMAR_2340 qPCR
QGO-2959	GATGTCCATCGGCAAGGTGA	Sense oligo for M.m MMAR_2342 qPCR
QGO-2960	AATAGCCGGCCCGATACTTG	Antiense oligo for M.m MMAR_2342 qPCR
QGO-3076	GCTCTAGATCGCCCTGGCCAGCCCAGCCGT	Sense to amplify M.marinum pks5 promoter (-100 of TTS) with Xbal1 site, to creat transcriptional / translational reporter synsterm.
QGO-3077	AGAAGGAAGTTTCCAAATTTTTCCCAAAGCTCTTCTGGAG	Antisense to amplify M.marinum pks5 25 AA , fused with 2nd AA of luxAB
QGO-3078	CTCCAGAAGAGCTTTGGGAAAAATTTGGAAACTTCCTTCT	Sense to amplify luxAB from 2nd AA, fused with M.marinum pks5 25 AA
QGO-3079	CCCAAGCTTACTAGTTTACGAGTGGTATTT	Antisense to ampify luxAB , with HindIII site in the 5' end
QGO-317	GCGGAGGTCGTCGTGCTTCA-DIG	3' digoxin labeled NB oligo for M.M B11
QGO-3436	GGGAAGATGTTGCCCACCAGGGAG	Sense to CRISPRi mm rne
QGO-3437	AAACCTCCCTGGTGGGCAACATCT	Antisense to CRISPRi mm rne
QGO-3536	TCAAGCCAGGCGACTACATC	Sense for M.marinum rne qPCR
QGO-3537	CCGGCACGTACACCAGATAG	Antisense for M.marinum rne qPCR
QGO-3811	CGGGATCCGTGATCAGCAGCGTAGCTTG	Antisense to amplify M.marinum pks5 promoter (-100 of TTS) with BamH1 site,to creat transcriptional reporter synsterm.
QGO-3812	CCCAAGCTTGGAGTGACGGAGGCGAAAATTTTTTACCCCACAAAAGGGACGACCCCCGCCAGGGGGTTAGGAGGCGGAGGT	Antisene to amplify B11 with loop 3 C71C72-A71A72 mutation, with HindIII site.
QGO-3813	CCCAAGCTTGGAGTGACGGAGGCGAAAATTTTTTACCCCACAAAAGGGACGACCCCCGCCAGGTTTGGAGGAGGCGGAGGT	Antisene to amplify B11 with loop 3 C73C74C75-A73A74A75 mutation, with HindIII site.
QGO-3814	CCCAAGCTTGGAGTGACGGAGGCGAAAATTTTTTACCCCACAAAAGGGACGACCCCCGCCATTGGGGGAGGAGGCGGAGGT	Antisene to amplify B11 with loop 3 C76C77-A76A77 mutation, with HindIII site.
QGO-4009	GTGCATCAGTCCGACCCC	Sense for M.marinum B11 qPCR
QGO-4010	AAAAGGGACGACCCCCG	Antisense for M.marinum B11 qPCR
QGO-4083	GTTTTTTTTAATACGACTCACTATAGGcacctgactaagtagaagtc	Sense oligo to creat in-vitro transcribed mmar_2340
QGO-4084	ttcccaaagctcttctggag	Antisense oligo to creat in-vitro transcribed mmar_2340
QGO-4085	GTTTTTTTTAATACGACTCACTATAGGcgaaaggctgccgccgtcaa	Sense oligo to creat in-vitro transcribed mmar_2309
QGO-4086	acagatccgttcggacggtt	Antisense oligo to creat in-vitro transcribed mmar_2309
QGO-4087	GTTTTTTTTAATACGACTCACTATAGGactcaacgcgaggctttacc	Sense oligo to creat in-vitro transcribed mmar_2331
QGO-4088	cgcatggcttcgcaaccgcc	Antisense oligo to creat in-vitro transcribed mmar_2331
QGO-4089	GTTTTTTTTAATACGACTCACTATAGGattgcgagttgattgggagg	Sense oligo to creat in-vitro transcribed mmar_4171
QGO-4090	cttcgcgcttcatgcgctcc	Antisense oligo to creat in-vitro transcribed mmar_4171
QGO-4091	GTTTTTTTTAATACGACTCACTATAGGaccgacacgtcgcgggtgat	Sense oligo to creat in-vitro transcribed mmar_2355
QGO-4092	gtcgctgattgtcccagctt	Antisense oligo to creat in-vitro transcribed mmar_2355
QGO-4093	GTTTTTTTTAATACGACTCACTATAGGgcgcgacgctgcgtcagcga	Sense oligo to creat in-vitro transcribed mmar_2334
QGO-4094	gcagacaacaaagtcggaga	Antisense oligo to creat in-vitro transcribed mmar_2334
QGO-4095	GTTTTTTTTAATACGACTCACTATAGGGTCGCGAGACGCAGGGTGGC	Sense oligo to creat in-vitro transcribed mmar_2335
QGO-4096	cttgcccgacacggggaccg	Antisense oligo to creat in-vitro transcribed mmar_2335
QGO-4097	GTTTTTTTTAATACGACTCACTATAGGatgaatcacgctgtgccgcc	Sense oligo to creat in-vitro transcribed mmar_2338
QGO-4098	ccgtacgcggacgctgctga	Antisense oligo to creat in-vitro transcribed mmar_2338
QGO-4099	GTTTTTTTTAATACGACTCACTATAGGGTGGTTGAGTCTTCGCTTC	Sense oligo to creat in-vitro transcribed mmar_2341
QGO-4100	gtactcgagtccctgcggcg	Antisense oligo to creat in-vitro transcribed mmar_2341
QGO-4108	TACGTTGTGGGGCAAGAACA	Sense for M.marinum MMAR_1919 qPCR
QGO-4109	GCCTTGAGCTTCTCGAGTGT	Antisense for M.marinum MMAR_1919 qPCR
